# Supplementary material for: Linc2function: A Comprehensive Pipeline and Webserver for Long Non-Coding RNA (lncRNA) Identification and Functional Predictions Using Deep Learning Approaches
Source: Epigenomes. 2023 Sep 15;7(3):22. doi: 10.3390/epigenomes7030022 (PMC10528440; doi:10.3390/epigenomes7030022)
Supplement: Supplementary file 1 [file epigenomes-07-00022-s001.zip]

Archive with 3 entries (3 files):
- linc2function_supplementary.pdf
- Linc2function_Sup_1 Tables S1-S2.xlsx
- Linc2function_Sup_2 Tables S3-S8.xlsx
