# Supplementary material for: Linc2function: A Comprehensive Pipeline and Webserver for Long Non-Coding RNA (lncRNA) Identification and Functional Predictions Using Deep Learning Approaches
Source: Epigenomes. 2023 Sep 15;7(3):22. doi: 10.3390/epigenomes7030022 (PMC10528440; doi:10.3390/epigenomes7030022)
Supplement: Supplementary file 1 [file epigenomes-07-00022-s001.zip › Linc2function_Sup_1 Tables S1-S2.xlsx]

## Sheet: Table S1
gene id	download_id_	RBPs	Number of RBPs	Total sites	Triplex forming potential (TFP)	Top 100 miRNA	Number of unique miRNA in top 100	Total miRNA interactions
CATG00000094086.1	hg19_ct_UserTrack_3545_+_range=chr7_134610531-134612286_5	SNRPA, ELAVL2, HNRNPA1, NONO, PABPC1, RBMY1A1, a2bp1, EIF4B, ybx2-a, sap-49, FUS, Pum2, ACO1, SFRS9, MBNL1, KHSRP, YTHDC1, QKI, RBMX, SFRS13A, SFRS1, KHDRBS3, ELAVL1,	24	199	0	hsa-miR-6756-5p MIMAT0027412, hsa-miR-149-3p MIMAT0004609, hsa-miR-6793-5p MIMAT0027486, hsa-miR-6752-5p MIMAT0027404, hsa-miR-4701-3p MIMAT0019799, hsa-miR-6823-5p MIMAT0027546, hsa-miR-6775-5p MIMAT0027450, hsa-miR-1229-5p MIMAT0022942, hsa-miR-4507 MIMAT0019044, hsa-miR-4651 MIMAT0019715, hsa-miR-6799-5p MIMAT0027498, hsa-miR-6791-5p MIMAT0027482, hsa-miR-197-5p MIMAT0022691, hsa-miR-6883-5p M…	76	2434
ENSG00000228397.1	hg19_ct_UserTrack_3545_minus_range=chr1_22349061-22353581_5	ZFP36, ELAVL2, SNRPA, SFRS2, ZRANB2, HNRNPA1, EIF4B, NONO, sap-49, PABPC1, RBMY1A1, a2bp1, ybx2-a, FUS, ACO1, Pum2, SFRS9, MBNL1, KHSRP, YBX1, Vts1, YTHDC1, QKI, RBMX, SFRS13A, RBM4, KHDRBS3, SFRS1, ELAVL1,	29	565	0.0272	hsa-miR-1268a MIMAT0005922, hsa-miR-1268b MIMAT0018925, hsa-miR-6090 MIMAT0023715, hsa-miR-4739 MIMAT0019868, hsa-miR-6891-5p MIMAT0027682, hsa-miR-3162-5p MIMAT0015036, hsa-miR-1224-3p MIMAT0005459, hsa-miR-5196-5p MIMAT0021128, hsa-miR-6124 MIMAT0024597, hsa-miR-6089 MIMAT0023714, hsa-miR-619-5p MIMAT0026622, hsa-miR-6812-3p MIMAT0027525, hsa-miR-6880-3p MIMAT0027661, hsa-miR-6775-5p MIMAT00274…	69	11088
CATG00000049674.1	hg19_ct_UserTrack_3545_minus_range=chr2_113549095-113557012_5	ELAVL2, ZFP36, SFRS2, A2BP1, SFRS1, SNRPA, HNRNPA1, ybx2-a, NONO, sap-49, PABPC1, RBMY1A1, a2bp1, EIF4B, FUS, ACO1, Pum2, SFRS9, PTBP1, MBNL1, KHSRP, Vts1, YTHDC1, QKI, RBMX, SFRS13A, RBM4, KHDRBS3, ELAVL1	29	886	0	hsa-miR-6797-3p MIMAT0027495, hsa-miR-6785-3p MIMAT0027471, hsa-miR-6756-3p MIMAT0027413, hsa-miR-3162-3p MIMAT0019213, hsa-miR-4769-3p MIMAT0019923, hsa-miR-4646-3p MIMAT0019708, hsa-miR-6778-5p MIMAT0027456, hsa-miR-1285-5p MIMAT0022719, hsa-miR-6780b-5p MIMAT0027572, hsa-miR-6895-5p MIMAT0027690, hsa-miR-6732-3p MIMAT0027366, hsa-miR-1229-3p MIMAT0005584, hsa-miR-4749-3p MIMAT0019886, hsa-miR-…	82	19111
CATG00000064695.1	hg19_ct_UserTrack_3545_minus_range=chr3_55011894-55016708_5	ELAVL2, SFRS1, KHDRBS3, A2BP1, ZRANB2, HNRNPA1, SNRPA, NONO, PABPC1, RBMY1A1, a2bp1, EIF4B, ybx2-a, sap-49, FUS, ACO1, Pum2, SFRS9, PTBP1, MBNL1, KHSRP, YTHDC1, Vts1, QKI, RBMX, SFRS13A, ELAVL1	27	536	0	hsa-miR-6782-5p MIMAT0027464, hsa-miR-7110-3p MIMAT0028118, hsa-miR-2392 MIMAT0019043, hsa-miR-149-3p MIMAT0004609, hsa-miR-8085 MIMAT0031012, hsa-miR-1224-3p MIMAT0005459, hsa-miR-6846-5p MIMAT0027592, hsa-miR-4433a-5p MIMAT0020956, hsa-miR-6775-5p MIMAT0027450, hsa-miR-6792-3p MIMAT0027485, hsa-miR-6805-3p MIMAT0027511, hsa-miR-4290 MIMAT0016921, hsa-miR-7111-3p MIMAT0028120, hsa-miR-1228-5p MI…	79	8113
CATG00000090640.1	hg19_ct_UserTrack_3545_minus_range=chr6_158138940-158147051_5	SFRS1,ZFP36,ELAVL2,QKI,SNRPA,SFRS2,A2BP1,HNRNPA1,NONO,sap-49,PABPC1,RBMY1A1,a2bp1,EIF4B,ZRANB2,ybx2-a,FUS,ACO1,Pum2,SFRS9,MBNL1,Vts1,KHSRP,YBX1,YTHDC1,RBMX,SFRS13A,RBM4,KHDRBS3,ELAVL1	30	936	0	hsa-miR-574-5p MIMAT0004795, hsa-miR-4701-3p MIMAT0019799, hsa-miR-6127 MIMAT0024610, hsa-miR-7110-5p MIMAT0028117, hsa-miR-197-5p MIMAT0022691, hsa-miR-7111-5p MIMAT0028119, hsa-miR-1268b MIMAT0018925, hsa-miR-6124 MIMAT0024597, hsa-miR-149-3p MIMAT0004609, hsa-miR-6775-5p MIMAT0027450, hsa-miR-6510-5p MIMAT0025476, hsa-miR-3154 MIMAT0015028, hsa-miR-6086 MIMAT0023711, hsa-miR-5196-5p MIMAT00211…	59	18870
CATG00000095486.1	hg19_ct_UserTrack_3545_minus_range=chr7_25870050-25872699_5	SNRPA, ZFP36, ELAVL2, A2BP1, SFRS1, ZRANB2, EIF4B, ybx2-a, PABPC1, RBMY1A1, a2bp1, sap-49, FUS, ACO1, Pum2, SFRS9, PTBP1, MBNL1, KHSRP, YBX1, QKI, YTHDC1, RBMX, Vts1, SFRS13A, RBM4, KHDRBS3, ELAVL1,	28	324	0	hsa-miR-574-5p MIMAT0004795, hsa-miR-6763-5p MIMAT0027426, hsa-miR-6165 MIMAT0024782, hsa-miR-197-5p MIMAT0022691, hsa-miR-6803-5p MIMAT0027506, hsa-miR-7110-5p MIMAT0028117, hsa-miR-5787 MIMAT0023252, hsa-miR-6778-5p MIMAT0027456, hsa-miR-6769b-5p MIMAT0027620, hsa-miR-3679-5p MIMAT0018104, hsa-miR-6870-5p MIMAT0027640, hsa-miR-6738-5p MIMAT0027377, hsa-miR-3162-5p MIMAT0015036, hsa-miR-3164 MIM…	56	6262
CATG00000011643.1	hg19_ct_UserTrack_3545_minus_range=chr12_31393236-31394024_5	SFRS1, ZFP36, SNRPA, PABPC1, RBMY1A1, FUS, Psi, Pum2, SFRS9, MBNL1, EIF4B, KHSRP, YTHDC1, RBMX, RBM4, SFRS13A, ELAVL1, KHDRBS3,	18	90	0	hsa-miR-5088-5p MIMAT0021080, hsa-miR-3162-5p MIMAT0015036, hsa-miR-885-3p MIMAT0004948, hsa-miR-3127-5p MIMAT0014990, hsa-miR-4505 MIMAT0019041, hsa-miR-6716-5p MIMAT0025844, hsa-miR-4710 MIMAT0019815, hsa-miR-4433a-3p MIMAT0018949, hsa-miR-4686 MIMAT0019773, hsa-miR-6731-5p MIMAT0027363, hsa-miR-5698 MIMAT0022491, hsa-miR-6879-5p MIMAT0027658, hsa-miR-6735-5p MIMAT0027371, hsa-miR-6873-5p MIMAT…	87	1399
CATG00000034309.1	hg19_ct_UserTrack_3545_minus_range=chr17_63639759-63640049_5	FUS, Pum2, SFRS9, MBNL1, KHSRP, YTHDC1, RBMX, SFRS1, ELAVL1, KHDRBS3,	10	25	0	hsa-miR-4436b-3p MIMAT0019941, hsa-miR-6127 MIMAT0024610, hsa-miR-887-5p MIMAT0026720, hsa-miR-1282 MIMAT0005940, hsa-miR-4776-3p MIMAT0019933, hsa-miR-4706 MIMAT0019806, hsa-miR-365a-5p MIMAT0009199, hsa-miR-7158-5p MIMAT0028226, hsa-miR-6775-5p MIMAT0027450, hsa-miR-4755-3p MIMAT0019896, hsa-miR-3529-5p MIMAT0019828, hsa-miR-3907 MIMAT0018179, hsa-miR-10400-5p MIMAT0041631, hsa-miR-4661-5p MIMA…	97	222
ENSG00000218510.3	hg19_ct_UserTrack_3545_plus_range=chr1_22351670-22358804_5	ZFP36,ELAVL2,SNRPA,SFRS1,A2BP1,SFRS7,SFRS2,ZRANB2,sus,HNRNPA1,EIF4B,NONO,sap-49,PABPC1,RBMY1A1,a2bp1,ybx2-a,FUS,ACO1,PTBP1,Pum2,SFRS9,MBNL1,KHSRP,YBX1,Vts1,YTHDC1,QKI,RBMX,SFRS13A,RBM4,KHDRBS3,ELAVL1,	33	858	0.0348	hsa-miR-6090 MIMAT0023715, hsa-miR-4739 MIMAT0019868, hsa-miR-6891-5p MIMAT0027682, hsa-miR-3162-5p MIMAT0015036, hsa-miR-619-5p MIMAT0026622, hsa-miR-3960 MIMAT0019337, hsa-miR-5196-5p MIMAT0021128, hsa-miR-6124 MIMAT0024597, hsa-miR-4701-3p MIMAT0019799, hsa-miR-6089 MIMAT0023714, hsa-miR-8072 MIMAT0030999, hsa-miR-5684 MIMAT0022473, hsa-miR-6812-5p MIMAT0027524, hsa-miR-6775-5p MIMAT0027450, h…	59	13048
ENSG00000230068.2	hg19_ct_UserTrack_3545_plus_range=chr1_22385787-22390692_5	NOVA2,ZFP36,ELAVL2,SNRPA,SFRS1,A2BP1,SFRS2,ZRANB2,HNRNPA1,NONO,PABPC1,RBMY1A1,a2bp1,EIF4B,ybx2-a,sap-49,FUS,Pum2,SFRS9,ACO1,MBNL1,KHSRP,YTHDC1,Vts1,QKI,RBMX,YBX1,SFRS13A,KHDRBS3,ELAVL1	30	635	0.2195	hsa-miR-619-5p MIMAT0026622, hsa-miR-6812-5p MIMAT0027524, hsa-miR-10526-3p MIMAT0041996, hsa-miR-6769b-5p MIMAT0027620, hsa-miR-6778-5p MIMAT0027456, hsa-miR-1268a MIMAT0005922, hsa-miR-1268b MIMAT0018925, hsa-miR-1224-3p MIMAT0005459, hsa-miR-6089 MIMAT0023714, hsa-miR-1207-5p MIMAT0005871, hsa-miR-601 MIMAT0003269, hsa-miR-1233-5p MIMAT0022943, hsa-miR-6775-5p MIMAT0027450, hsa-miR-6887-5p MIM…	59	8552
CATG00000108619.1	hg19_ct_UserTrack_3545_plus_range=chr1_35676052-35679313_5	ZFP36, ELAVL2, QKI, A2BP1, SFRS1, ZRANB2, HNRNPA1, NONO, SNRPA, PABPC1, RBMY1A1, a2bp1, ybx2-a, FUS, ACO1, Psi, Pum2, SFRS9, MBNL1, EIF4B, KHSRP, YBX1, Vts1, YTHDC1, RBMX, SFRS13A, KHDRBS3, ELAVL1,	28	388	0	hsa-miR-4763-3p MIMAT0019913, hsa-miR-4739 MIMAT0019868, hsa-miR-6775-5p MIMAT0027450, hsa-miR-8485 MIMAT0033692, hsa-miR-877-5p MIMAT0004949, hsa-miR-574-3p MIMAT0003239, hsa-miR-4769-5p MIMAT0019922, hsa-miR-1275 MIMAT0005929, hsa-miR-6891-5p MIMAT0027682, hsa-miR-6826-5p MIMAT0027552, hsa-miR-6089 MIMAT0023714, hsa-miR-619-5p MIMAT0026622, hsa-miR-6803-5p MIMAT0027506, hsa-miR-4433a-3p MIMAT00…	54	8639
CATG00000042214.1	hg19_ct_UserTrack_3545_plus_range=chr2_27929303-27930662_5	ELAVL2, ZFP36, HNRNPA1, SFRS1, EIF4B, NONO, sap-49, PABPC1, RBMY1A1, a2bp1, FUS, Pum2, SFRS9, MBNL1, KHSRP, Vts1, YTHDC1, RBMX, SFRS13A, KHDRBS3, ELAVL1	21	182	0	hsa-miR-6127 MIMAT0024610, hsa-miR-4433b-3p MIMAT0030414, hsa-miR-1268a MIMAT0005922, hsa-miR-1268b MIMAT0018925, hsa-miR-4433a-3p MIMAT0018949, hsa-miR-6803-5p MIMAT0027506, hsa-miR-3138 MIMAT0015006, hsa-miR-3162-5p MIMAT0015036, hsa-miR-10526-3p MIMAT0041996, hsa-miR-7109-3p MIMAT0028116, hsa-miR-6740-5p MIMAT0027381, hsa-miR-4742-3p MIMAT0019873, hsa-miR-6891-5p MIMAT0027682, hsa-miR-6783-3p …	89	2890
CATG00000083048.1	hg19_ct_UserTrack_3545_plus_range=chr6_19805161-19807448_5	ybx2-a, NONO, PABPC1, RBMY1A1, a2bp1, EIF4B, FUS, ACO1, Pum2, SFRS9, MBNL1, KHSRP, YBX1, Vts1, YTHDC1, RBMX, SFRS13A, RBM4, KHDRBS3, SFRS1, ELAVL1,	21	274	0.0619	hsa-miR-619-5p MIMAT0026622, hsa-miR-6803-5p MIMAT0027506, hsa-miR-4450 MIMAT0018971, hsa-miR-6769b-5p MIMAT0027620, hsa-miR-7110-5p MIMAT0028117, hsa-miR-6887-5p MIMAT0027674, hsa-miR-1229-5p MIMAT0022942, hsa-miR-4270 MIMAT0016900, hsa-miR-6792-5p MIMAT0027484, hsa-miR-6722-3p MIMAT0025854, hsa-miR-1228-5p MIMAT0005582, hsa-miR-6756-5p MIMAT0027412, hsa-miR-6879-5p MIMAT0027658, hsa-miR-504-3p …	74	4199
CATG00000091701.1	hg19_ct_UserTrack_3545_plus_range=chr7_25894946-25898285_5	ZFP36,ELAVL2,SFRS7,A2BP1,ZRANB2,SFRS1,HNRNPA1,EIF4B,NONO,sap-49,PABPC1,RBMY1A1,a2bp1,ybx2-a,FUS,Pum2,SFRS9,MBNL1,ACO1,Vts1,KHSRP,YBX1,YTHDC1,QKI,RBMX,SFRS13A,RBM4,KHDRBS3,ELAVL1,	29	419	0	hsa-miR-6803-5p MIMAT0027506, hsa-miR-574-5p MIMAT0004795, hsa-miR-877-3p MIMAT0004950, hsa-miR-6891-3p MIMAT0027683, hsa-miR-7110-5p MIMAT0028117, hsa-miR-1268b MIMAT0018925, hsa-miR-4433a-3p MIMAT0018949, hsa-miR-6756-5p MIMAT0027412, hsa-miR-3162-3p MIMAT0019213, hsa-miR-6795-3p MIMAT0027491, hsa-miR-6732-3p MIMAT0027366, hsa-miR-6782-5p MIMAT0027464, hsa-miR-7111-3p MIMAT0028120, hsa-miR-6775…	57	10333
CATG00000091705.1	hg19_ct_UserTrack_3545_plus_range=chr7_25902408-25903627_5	ELAVL2, SFRS2, HNRNPA1, NONO, sap-49, PABPC1, EIF4B, ybx2-a, FUS, Pum2, SNRPA, MBNL1, KHSRP, Vts1, YBX1, SFRS9, YTHDC1, RBMX, RBM4, SFRS13A, KHDRBS3, SFRS1, ELAVL1,	23	138	0	hsa-miR-6751-5p MIMAT0027402, hsa-miR-7110-5p MIMAT0028117, hsa-miR-6510-5p MIMAT0025476, hsa-miR-3960 MIMAT0019337, hsa-miR-6881-5p MIMAT0027662, hsa-miR-6846-5p MIMAT0027592, hsa-miR-149-3p MIMAT0004609, hsa-miR-8069 MIMAT0030996, hsa-miR-4690-5p MIMAT0019779, hsa-miR-4479 MIMAT0019011, hsa-miR-5093 MIMAT0021085, hsa-miR-3141 MIMAT0015010, hsa-miR-1237-5p MIMAT0022946, hsa-miR-6852-5p MIMAT0027…	83	1466
CATG00000024056.1	hg19_ct_UserTrack_3545_plus_range=chr15_92249348-92251654_5	ELAVL2, SNRPA, HNRNPA1, NONO, PABPC1, RBMY1A1, ybx2-a, EIF4B, sap-49, FUS, Pum2, SFRS9, MBNL1, ACO1, KHSRP, YTHDC1, QKI, RBMX, Vts1, SFRS13A, KHDRBS3, SFRS1, ELAVL1	23	229	0	hsa-miR-6803-5p MIMAT0027506, hsa-miR-6752-5p MIMAT0027404, hsa-miR-6090 MIMAT0023715, hsa-miR-6769b-5p MIMAT0027620, hsa-miR-6782-5p MIMAT0027464, hsa-miR-4270 MIMAT0016900, hsa-miR-6812-5p MIMAT0027524, hsa-miR-6775-5p MIMAT0027450, hsa-miR-6127 MIMAT0024610, hsa-miR-6893-5p MIMAT0027686, hsa-miR-4271 MIMAT0016901, hsa-miR-6089 MIMAT0023714, hsa-miR-4433b-3p MIMAT0030414, hsa-miR-4739 MIMAT0019…	64	6757
ENSG00000259549.1	hg19_ct_UserTrack_3545_plus_range=chr17_36105179-36109970_5	SFRS1, SFRS2, A2BP1, ZRANB2, HNRNPA1, ybx2-a, NONO, sap-49, PABPC1, RBMY1A1, a2bp1, EIF4B, Psi, FUS, ACO1, SNRPA, Pum2, PTBP1, SFRS9, MBNL1, KHSRP, YTHDC1, Vts1, QKI, RBMX, SFRS13A, RBM4, KHDRBS3, ELAVL1	29	585	0	hsa-miR-6759-3p MIMAT0027419, hsa-miR-7110-5p MIMAT0028117, hsa-miR-6812-5p MIMAT0027524, hsa-miR-4433b-3p MIMAT0030414, hsa-miR-5787 MIMAT0023252, hsa-miR-6881-3p MIMAT0027663, hsa-miR-6803-3p MIMAT0027507, hsa-miR-6829-3p MIMAT0027559, hsa-miR-6792-3p MIMAT0027485, hsa-miR-6752-5p MIMAT0027404, hsa-miR-3162-5p MIMAT0015036, hsa-miR-1207-5p MIMAT0005871, hsa-miR-1281 MIMAT0005939, hsa-miR-6879-3…	73	11475

## Sheet: Table S2
ID	Gene ID	Gene Name	Length	Transcript ID	Linc2function score	Class prediction (1: non-coding, 0: coding)	TFP	miRNA Interactome (linc2function)	RBP (linc2function)	Alternative Splicing (1: Yes, 0: No)
ENST00000668577.1|ENSG00000233154.6|OTTHUMG00000014035|OTTHUMT00000526310.1|LINC01762-207|LINC01762|768|	ENSG00000233154.6	LINC01762	768	ENST00000668577.1	0.977851	1	0	hsa-miR-10226, hsa-miR-10394-3p, hsa-miR-10396a-5p, hsa-miR-10526-3p, hsa-miR-11181-5p, hsa-miR-1182, hsa-miR-1202, hsa-miR-1207-5p, hsa-miR-12118, hsa-miR-1224-3p, hsa-miR-1224-5p, hsa-miR-1225-3p, hsa-miR-1225-5p, hsa-miR-1227-5p, hsa-miR-1228-5p, hsa-miR-1229-5p, hsa-miR-122b-3p, hsa-miR-1233-5p, hsa-miR-1234-3p, hsa-miR-1236-5p, hsa-miR-1237-5p, hsa-miR-1250-3p, hsa-miR-1268a, hsa-miR-1268b, …	NONO, PABPC1, RBMY1A1, a2bp1, FUS, Pum2, SFRS9, MBNL1, EIF4B, KHSRP, Vts1, RBMX, SFRS1, ELAVL1	1
ENST00000430107.2|ENSG00000233154.6|OTTHUMG00000014035|OTTHUMT00000097635.1|LINC01762-202|LINC01762|706|	ENSG00000233154.6	LINC01762	706	ENST00000430107.2	0.972991	1	0	hsa-miR-10392-5p, hsa-miR-10401-5p, hsa-miR-10526-3p, hsa-miR-11181-3p, hsa-miR-11181-5p, hsa-miR-1207-5p, hsa-miR-12120, hsa-miR-12129, hsa-miR-122-5p, hsa-miR-1224-3p, hsa-miR-1224-5p, hsa-miR-1225-5p, hsa-miR-1228-5p, hsa-miR-1249-5p, hsa-miR-1255b-5p, hsa-miR-125b-5p, hsa-miR-1260b, hsa-miR-1268b, hsa-miR-1275, hsa-miR-129-5p, hsa-miR-1290, hsa-miR-1293, hsa-miR-149-3p, hsa-miR-149-5p, hsa-mi…	HNRNPA1, PABPC1, RBMY1A1, a2bp1, Pum2, MBNL1, EIF4B, KHSRP, Vts1, RBMX, SFRS1, ELAVL1	1
ENST00000438705.3|ENSG00000232956.9|OTTHUMG00000179544|OTTHUMT00000447031.1|SNHG15-201|SNHG15|509|	ENSG00000232956.9	SNHG15	509	ENST00000438705.3	0.967487	1	0	hsa-miR-10396a-5p, hsa-miR-105-5p, hsa-miR-10526-3p, hsa-miR-11181-3p, hsa-miR-1183, hsa-miR-12128, hsa-miR-1224-3p, hsa-miR-1227-5p, hsa-miR-1228-5p, hsa-miR-1268a, hsa-miR-1268b, hsa-miR-1275, hsa-miR-1279, hsa-miR-1292-5p, hsa-miR-149-3p, hsa-miR-150-3p, hsa-miR-1587, hsa-miR-1976, hsa-miR-2392, hsa-miR-3127-5p, hsa-miR-3151-3p, hsa-miR-3173-3p, hsa-miR-328-5p, hsa-miR-3622b-5p, hsa-miR-3936, …	NONO, FUS, SFRS9, MBNL1, EIF4B, KHSRP, YTHDC1, RBMX, SFRS1, ELAVL1	1
ENST00000512637.6|ENSG00000232021.7|OTTHUMG00000161028|OTTHUMT00000363474.1|LEF1-AS1-207|LEF1-AS1|1676|	ENSG00000232021.7	LEF1-AS1	1676	ENST00000512637.6	0.966215	1	0	hsa-miR-10401-5p, hsa-miR-10526-3p, hsa-miR-1181, hsa-miR-12124, hsa-miR-12129, hsa-miR-12135, hsa-miR-1226-5p, hsa-miR-1227-3p, hsa-miR-1228-3p, hsa-miR-1228-5p, hsa-miR-1229-3p, hsa-miR-1229-5p, hsa-miR-1233-5p, hsa-miR-1236-3p, hsa-miR-1238-3p, hsa-miR-125a-5p, hsa-miR-1260a, hsa-miR-1265, hsa-miR-1268a, hsa-miR-1268b, hsa-miR-1293, hsa-miR-1343-3p, hsa-miR-149-3p, hsa-miR-1908-5p, hsa-miR-190…	HNRNPA1, NONO, EIF4B, sap-49, PABPC1, RBMY1A1, FUS, ACO1, Pum2, SFRS9, MBNL1, KHSRP, YBX1, YTHDC1, RBMX, RBM4, KHDRBS3, SFRS1, ELAVL1	1
ENST00000441268.2|ENSG00000226496.3|OTTHUMG00000086741|OTTHUMT00000195053.1|LINC00323-202|LINC00323|2095|	ENSG00000226496.3	LINC00323	2095	ENST00000441268.2	0.961455	1	0	hsa-miR-10526-3p, hsa-miR-1225-3p, hsa-miR-1228-3p, hsa-miR-1229-3p, hsa-miR-1229-5p, hsa-miR-1249-5p, hsa-miR-1260a, hsa-miR-1268a, hsa-miR-1268b, hsa-miR-1470, hsa-miR-1913, hsa-miR-204-5p, hsa-miR-211-5p, hsa-miR-2276-5p, hsa-miR-3059-5p, hsa-miR-3141, hsa-miR-3154, hsa-miR-3162-3p, hsa-miR-3162-5p, hsa-miR-3184-3p, hsa-miR-346, hsa-miR-3679-5p, hsa-miR-3940-3p, hsa-miR-4270, hsa-miR-4290, hsa…	ELAVL2, A2BP1, NONO, PABPC1, RBMY1A1, a2bp1, FUS, ACO1, Pum2, SFRS9, MBNL1, EIF4B, KHSRP, RBMX, SFRS13A, RBM4, SFRS1, KHDRBS3, ELAVL1	1
ENST00000510311.5|ENSG00000231185.7|OTTHUMG00000133693|OTTHUMT00000370676.1|SPRY4-AS1-204|SPRY4-AS1|591|	ENSG00000231185.7	SPRY4-AS1	591	ENST00000510311.5	0.958354	1	0	hsa-miR-103a-3p, hsa-miR-10400-5p, hsa-miR-10401-5p, hsa-miR-10526-3p, hsa-miR-11181-3p, hsa-miR-11399, hsa-miR-1181, hsa-miR-1182, hsa-miR-1183, hsa-miR-12114, hsa-miR-12116, hsa-miR-12119, hsa-miR-12127, hsa-miR-1224-3p, hsa-miR-1224-5p, hsa-miR-1229-5p, hsa-miR-1233-5p, hsa-miR-1236-5p, hsa-miR-1237-5p, hsa-miR-1260a, hsa-miR-1268a, hsa-miR-1268b, hsa-miR-1275, hsa-miR-129-5p, hsa-miR-1296-5p,…	A2BP1, NONO, RBMY1A1, a2bp1, FUS, Pum2, MBNL1, EIF4B, YBX1, RBMX, RBM4, SFRS1, ELAVL1	1
ENST00000653254.1|ENSG00000232046.7|OTTHUMG00000152838|OTTHUMT00000528975.1|LINC01798-206|LINC01798|1537|	ENSG00000232046.7	LINC01798	1537	ENST00000653254.1	0.957444	1	0	hsa-miR-10396b-5p, hsa-miR-10401-5p, hsa-miR-1183, hsa-miR-12125, hsa-miR-1224-3p, hsa-miR-1227-3p, hsa-miR-1228-5p, hsa-miR-1229-3p, hsa-miR-1229-5p, hsa-miR-1233-5p, hsa-miR-1236-3p, hsa-miR-1236-5p, hsa-miR-1237-3p, hsa-miR-1268b, hsa-miR-1281, hsa-miR-1293, hsa-miR-1296-5p, hsa-miR-145-5p, hsa-miR-1470, hsa-miR-149-3p, hsa-miR-149-5p, hsa-miR-150-3p, hsa-miR-1587, hsa-miR-1910-3p, hsa-miR-193…	NONO, PABPC1, RBMY1A1, FUS, Pum2, MBNL1, EIF4B, YTHDC1, RBMX, KHDRBS3, SFRS1, ELAVL1	1
ENST00000660097.1|ENSG00000226496.3|OTTHUMG00000086741|OTTHUMT00000518745.1|LINC00323-205|LINC00323|2213|	ENSG00000226496.3	LINC00323	2213	ENST00000660097.1	0.954855	1	0	hsa-miR-10526-3p, hsa-miR-1224-5p, hsa-miR-1225-3p, hsa-miR-1228-3p, hsa-miR-1229-3p, hsa-miR-1229-5p, hsa-miR-1249-5p, hsa-miR-1260a, hsa-miR-1268a, hsa-miR-1268b, hsa-miR-1470, hsa-miR-1913, hsa-miR-197-5p, hsa-miR-204-5p, hsa-miR-211-5p, hsa-miR-2276-5p, hsa-miR-3059-5p, hsa-miR-3141, hsa-miR-3154, hsa-miR-3162-3p, hsa-miR-3162-5p, hsa-miR-3184-3p, hsa-miR-346, hsa-miR-3679-5p, hsa-miR-4270, h…	ELAVL2, A2BP1, NONO, PABPC1, RBMY1A1, a2bp1, FUS, ACO1, Pum2, SFRS9, MBNL1, EIF4B, KHSRP, RBMX, SFRS13A, RBM4, SFRS1, KHDRBS3, ELAVL1	1
ENST00000665040.1|ENSG00000232021.7|OTTHUMG00000161028|OTTHUMT00000526847.1|LEF1-AS1-209|LEF1-AS1|1704|	ENSG00000232021.7	LEF1-AS1	1704	ENST00000665040.1	0.954154	1	0	hsa-miR-10226, hsa-miR-10392-5p, hsa-miR-10396b-5p, hsa-miR-10526-3p, hsa-miR-11181-3p, hsa-miR-11400, hsa-miR-1183, hsa-miR-1199-5p, hsa-miR-1207-5p, hsa-miR-12116, hsa-miR-1224-3p, hsa-miR-1227-5p, hsa-miR-1228-5p, hsa-miR-1229-5p, hsa-miR-1236-5p, hsa-miR-1237-3p, hsa-miR-1238-3p, hsa-miR-1246, hsa-miR-1260b, hsa-miR-1268b, hsa-miR-1275, hsa-miR-1284, hsa-miR-1298-3p, hsa-miR-1301-3p, hsa-miR-…	ybx2-a, NONO, sap-49, PABPC1, FUS, Pum2, SFRS9, MBNL1, EIF4B, KHSRP, RBMX, KHDRBS3, SFRS1, ELAVL1	1
ENST00000424191.1|ENSG00000237036.5|OTTHUMG00000017905|OTTHUMT00000047444.1|ZEB1-AS1-202|ZEB1-AS1|320|	ENSG00000237036.5	ZEB1-AS1	320	ENST00000424191.1	0.952376	1	0	hsa-miR-10526-3p, hsa-miR-1207-5p, hsa-miR-1224-5p, hsa-miR-1229-5p, hsa-miR-1260a, hsa-miR-1268a, hsa-miR-1268b, hsa-miR-1273h-5p, hsa-miR-149-3p, hsa-miR-197-5p, hsa-miR-1976, hsa-miR-2392, hsa-miR-30b-3p, hsa-miR-3147, hsa-miR-3153, hsa-miR-3162-5p, hsa-miR-3164, hsa-miR-3192-5p, hsa-miR-320a-5p, hsa-miR-328-5p, hsa-miR-365a-5p, hsa-miR-3689b-3p, hsa-miR-3689c, hsa-miR-4259, hsa-miR-4271, hsa-…	A2BP1, EIF4B, ybx2-a, a2bp1, FUS, ACO1, MBNL1, RBMX, SFRS1, ELAVL1	1
ENST00000654244.1|ENSG00000226496.3|OTTHUMG00000086741|OTTHUMT00000506710.1|LINC00323-204|LINC00323|2160|	ENSG00000226496.3	LINC00323	2160	ENST00000654244.1	0.950918	1	0	hsa-miR-10526-3p, hsa-miR-1225-3p, hsa-miR-1228-3p, hsa-miR-1229-3p, hsa-miR-1229-5p, hsa-miR-1249-5p, hsa-miR-1260a, hsa-miR-1268a, hsa-miR-1268b, hsa-miR-1470, hsa-miR-1913, hsa-miR-204-5p, hsa-miR-211-5p, hsa-miR-2276-5p, hsa-miR-3059-5p, hsa-miR-3141, hsa-miR-3154, hsa-miR-3162-3p, hsa-miR-3162-5p, hsa-miR-3184-3p, hsa-miR-346, hsa-miR-3679-5p, hsa-miR-3940-3p, hsa-miR-4270, hsa-miR-4290, hsa…	ELAVL2, A2BP1, ZRANB2, NONO, PABPC1, RBMY1A1, a2bp1, FUS, ACO1, Pum2, SFRS9, MBNL1, EIF4B, KHSRP, RBMX, SFRS13A, RBM4, SFRS1, KHDRBS3, ELAVL1	1
ENST00000668580.1|ENSG00000232956.9|OTTHUMG00000179544|OTTHUMT00000512989.1|SNHG15-214|SNHG15|1346|	ENSG00000232956.9	SNHG15	1346	ENST00000668580.1	0.95028	1	0	hsa-miR-10401-5p, hsa-miR-11181-5p, hsa-miR-1183, hsa-miR-1185-2-3p, hsa-miR-1200, hsa-miR-1207-3p, hsa-miR-12128, hsa-miR-12129, hsa-miR-1227-3p, hsa-miR-1227-5p, hsa-miR-1228-3p, hsa-miR-1228-5p, hsa-miR-1233-5p, hsa-miR-1234-3p, hsa-miR-1237-5p, hsa-miR-1255b-5p, hsa-miR-1268a, hsa-miR-1268b, hsa-miR-1275, hsa-miR-1293, hsa-miR-139-5p, hsa-miR-145-5p, hsa-miR-146b-5p, hsa-miR-1470, hsa-miR-149…	HNRNPA1, EIF4B, NONO, PABPC1, RBMY1A1, a2bp1, FUS, Pum2, SFRS9, MBNL1, KHSRP, YTHDC1, RBMX, SFRS13A, RBM4, KHDRBS3, SFRS1, ELAVL1	1
ENST00000653305.1|ENSG00000232956.9|OTTHUMG00000179544|OTTHUMT00000523437.1|SNHG15-211|SNHG15|2344|	ENSG00000232956.9	SNHG15	2344	ENST00000653305.1	0.948391	1	0	hsa-miR-10401-5p, hsa-miR-11181-3p, hsa-miR-12119, hsa-miR-1224-5p, hsa-miR-1227-5p, hsa-miR-1228-3p, hsa-miR-1228-5p, hsa-miR-1229-5p, hsa-miR-1249-5p, hsa-miR-1268b, hsa-miR-1281, hsa-miR-149-3p, hsa-miR-150-3p, hsa-miR-2392, hsa-miR-3141, hsa-miR-3147, hsa-miR-328-5p, hsa-miR-3622a-5p, hsa-miR-3679-5p, hsa-miR-4270, hsa-miR-4298, hsa-miR-4433a-3p, hsa-miR-4437, hsa-miR-4472, hsa-miR-4516, hsa-…	ELAVL2, SNRPA, NONO, sap-49, PABPC1, RBMY1A1, FUS, ACO1, Pum2, SFRS9, MBNL1, EIF4B, KHSRP, YBX1, YTHDC1, RBMX, SFRS13A, RBM4, KHDRBS3, SFRS1, ELAVL1	1
ENST00000443219.5|ENSG00000233154.6|OTTHUMG00000014035|OTTHUMT00000097629.1|LINC01762-206|LINC01762|621|	ENSG00000233154.6	LINC01762	621	ENST00000443219.5	0.942122	1	0	hsa-miR-10401-3p, hsa-miR-10401-5p, hsa-miR-10526-3p, hsa-miR-1184, hsa-miR-12124, hsa-miR-1224-3p, hsa-miR-1226-3p, hsa-miR-1226-5p, hsa-miR-1227-5p, hsa-miR-1228-5p, hsa-miR-1229-3p, hsa-miR-1229-5p, hsa-miR-1234-3p, hsa-miR-1236-5p, hsa-miR-1237-5p, hsa-miR-1265, hsa-miR-1268b, hsa-miR-1273h-5p, hsa-miR-1275, hsa-miR-1276, hsa-miR-1288-3p, hsa-miR-135a-3p, hsa-miR-149-3p, hsa-miR-150-3p, hsa-m…	NONO, sap-49, RBMY1A1, a2bp1, FUS, Pum2, SFRS9, MBNL1, EIF4B, KHSRP, RBMX, RBM4, SFRS1, ELAVL1	1
ENST00000584686.1|ENSG00000232956.9|OTTHUMG00000179544|OTTHUMT00000447034.1|SNHG15-209|SNHG15|541|	ENSG00000232956.9	SNHG15	541	ENST00000584686.1	0.941972	1	0	hsa-miR-10401-5p, hsa-miR-11181-3p, hsa-miR-11181-5p, hsa-miR-11399, hsa-miR-1207-5p, hsa-miR-12119, hsa-miR-12128, hsa-miR-1227-5p, hsa-miR-1228-5p, hsa-miR-1229-5p, hsa-miR-1249-5p, hsa-miR-1268a, hsa-miR-1268b, hsa-miR-1272, hsa-miR-150-3p, hsa-miR-211-3p, hsa-miR-2392, hsa-miR-3129-3p, hsa-miR-3141, hsa-miR-3147, hsa-miR-3154, hsa-miR-3162-5p, hsa-miR-3173-3p, hsa-miR-3178, hsa-miR-3189-5p, h…	RBMY1A1, FUS, Pum2, MBNL1, EIF4B, KHSRP, YBX1, RBMX, RBM4, SFRS1, ELAVL1	1
ENST00000434879.1|ENSG00000233154.6|OTTHUMG00000014035|OTTHUMT00000097631.1|LINC01762-204|LINC01762|436|	ENSG00000233154.6	LINC01762	436	ENST00000434879.1	0.938772	1	0	hsa-miR-10401-5p, hsa-miR-10526-3p, hsa-miR-1184, hsa-miR-1207-5p, hsa-miR-12114, hsa-miR-12129, hsa-miR-12136, hsa-miR-1225-3p, hsa-miR-1228-3p, hsa-miR-1228-5p, hsa-miR-1229-5p, hsa-miR-1236-5p, hsa-miR-1238-3p, hsa-miR-1266-3p, hsa-miR-1268a, hsa-miR-1268b, hsa-miR-1284, hsa-miR-1285-5p, hsa-miR-1295b-5p, hsa-miR-135a-3p, hsa-miR-149-3p, hsa-miR-150-3p, hsa-miR-1587, hsa-miR-1825, hsa-miR-183-…	EIF4B, NONO, PABPC1, RBMY1A1, a2bp1, FUS, Pum2, SFRS9, MBNL1, KHSRP, RBMX, SFRS1, ELAVL1	1
ENST00000508286.1|ENSG00000232021.7|OTTHUMG00000161028|OTTHUMT00000363479.1|LEF1-AS1-205|LEF1-AS1|444|	ENSG00000232021.7	LEF1-AS1	444	ENST00000508286.1	0.914526	1	0	hsa-miR-10226, hsa-miR-10392-5p, hsa-miR-10397-5p, hsa-miR-10398-5p, hsa-miR-10401-5p, hsa-miR-10526-3p, hsa-miR-106b-3p, hsa-miR-11181-3p, hsa-miR-1183, hsa-miR-1207-5p, hsa-miR-12118, hsa-miR-1224-3p, hsa-miR-1225-5p, hsa-miR-1227-5p, hsa-miR-1228-5p, hsa-miR-1229-5p, hsa-miR-1233-3p, hsa-miR-1236-5p, hsa-miR-1237-5p, hsa-miR-1249-3p, hsa-miR-1260b, hsa-miR-1268a, hsa-miR-1268b, hsa-miR-1273h-5…	sap-49, FUS, MBNL1, EIF4B, RBMX, SFRS1	1
ENST00000606250.1|ENSG00000237036.5|OTTHUMG00000017905|OTTHUMT00000470839.1|ZEB1-AS1-206|ZEB1-AS1|573|	ENSG00000237036.5	ZEB1-AS1	573	ENST00000606250.1	0.906724	1	0	hsa-miR-10392-3p, hsa-miR-10401-3p, hsa-miR-1224-3p, hsa-miR-1225-3p, hsa-miR-1227-3p, hsa-miR-1228-5p, hsa-miR-1229-3p, hsa-miR-1281, hsa-miR-130b-5p, hsa-miR-149-3p, hsa-miR-2116-3p, hsa-miR-3147, hsa-miR-3156-3p, hsa-miR-3162-3p, hsa-miR-3162-5p, hsa-miR-3665, hsa-miR-3679-5p, hsa-miR-4270, hsa-miR-4271, hsa-miR-4433a-5p, hsa-miR-4433b-3p, hsa-miR-4466, hsa-miR-4632-5p, hsa-miR-4646-3p, hsa-mi…	ZRANB2, HNRNPA1, EIF4B, NONO, FUS, Pum2, SFRS9, MBNL1, KHSRP, Vts1, RBMX, RBM4, SFRS1, ELAVL1	1
ENST00000582727.2|ENSG00000232956.9|OTTHUMG00000179544|OTTHUMT00000447033.1|SNHG15-207|SNHG15|1626|	ENSG00000232956.9	SNHG15	1626	ENST00000582727.2	0.905448	1	0	hsa-miR-11181-3p, hsa-miR-11181-5p, hsa-miR-1178-5p, hsa-miR-1183, hsa-miR-1200, hsa-miR-1207-3p, hsa-miR-1207-5p, hsa-miR-12116, hsa-miR-12118, hsa-miR-12129, hsa-miR-1224-3p, hsa-miR-1226-3p, hsa-miR-1227-3p, hsa-miR-1228-3p, hsa-miR-1228-5p, hsa-miR-1229-5p, hsa-miR-1233-5p, hsa-miR-1234-3p, hsa-miR-1236-5p, hsa-miR-1237-5p, hsa-miR-1249-5p, hsa-miR-1255b-5p, hsa-miR-1260a, hsa-miR-1268a, hsa-…	ZRANB2, HNRNPA1, NONO, PABPC1, RBMY1A1, a2bp1, FUS, Pum2, SFRS9, MBNL1, EIF4B, KHSRP, YBX1, YTHDC1, RBMX, SFRS13A, RBM4, KHDRBS3, SFRS1, ELAVL1	1
ENST00000425963.1|ENSG00000231185.7|OTTHUMG00000133693|OTTHUMT00000257945.1|SPRY4-AS1-202|SPRY4-AS1|362|	ENSG00000231185.7	SPRY4-AS1	362	ENST00000425963.1	0.901638	1	0	hsa-miR-10226, hsa-miR-10396b-5p, hsa-miR-10398-5p, hsa-miR-10401-5p, hsa-miR-10526-3p, hsa-miR-1184, hsa-miR-12114, hsa-miR-1228-3p, hsa-miR-1228-5p, hsa-miR-1229-3p, hsa-miR-1229-5p, hsa-miR-1268a, hsa-miR-1268b, hsa-miR-1275, hsa-miR-1293, hsa-miR-149-3p, hsa-miR-187-5p, hsa-miR-1909-3p, hsa-miR-197-5p, hsa-miR-2053, hsa-miR-211-3p, hsa-miR-2861, hsa-miR-301b-5p, hsa-miR-302d-3p, hsa-miR-302f,…	sap-49, FUS, Pum2, MBNL1, EIF4B, RBMX, SFRS1, KHDRBS3, ELAVL1	1
ENST00000578968.5|ENSG00000232956.9|OTTHUMG00000179544|OTTHUMT00000447012.1|SNHG15-203|SNHG15|982|	ENSG00000232956.9	SNHG15	982	ENST00000578968.5	0.893497	1	0	hsa-miR-10396b-5p, hsa-miR-10398-5p, hsa-miR-10526-3p, hsa-miR-1182, hsa-miR-1183, hsa-miR-1184, hsa-miR-1207-5p, hsa-miR-12118, hsa-miR-12129, hsa-miR-1224-3p, hsa-miR-1227-3p, hsa-miR-1227-5p, hsa-miR-1228-5p, hsa-miR-1229-3p, hsa-miR-1233-5p, hsa-miR-1237-5p, hsa-miR-1249-5p, hsa-miR-1255b-5p, hsa-miR-1268a, hsa-miR-1268b, hsa-miR-1275, hsa-miR-129-5p, hsa-miR-1301-3p, hsa-miR-1323, hsa-miR-13…	EIF4B, NONO, PABPC1, RBMY1A1, FUS, Pum2, SFRS9, MBNL1, KHSRP, YTHDC1, RBMX, RBM4, SFRS1, ELAVL1	1
ENST00000659790.1|ENSG00000232021.7|OTTHUMG00000161028|OTTHUMT00000506293.1|LEF1-AS1-208|LEF1-AS1|820|	ENSG00000232021.7	LEF1-AS1	820	ENST00000659790.1	0.893098	1	0	hsa-miR-10226, hsa-miR-10397-5p, hsa-miR-10400-5p, hsa-miR-10526-3p, hsa-miR-11181-3p, hsa-miR-1207-3p, hsa-miR-12114, hsa-miR-12120, hsa-miR-1224-3p, hsa-miR-1224-5p, hsa-miR-1226-3p, hsa-miR-1228-5p, hsa-miR-1229-5p, hsa-miR-1236-5p, hsa-miR-1249-3p, hsa-miR-1249-5p, hsa-miR-1260a, hsa-miR-1260b, hsa-miR-1268a, hsa-miR-1268b, hsa-miR-1273h-5p, hsa-miR-1275, hsa-miR-1301-5p, hsa-miR-1306-5p, hsa…	HNRNPA1, NONO, sap-49, FUS, Pum2, MBNL1, EIF4B, RBMX, RBM4, SFRS1, ELAVL1	1
ENST00000659795.1|ENSG00000237036.5|OTTHUMG00000017905|OTTHUMT00000522886.1|ZEB1-AS1-211|ZEB1-AS1|2204|	ENSG00000237036.5	ZEB1-AS1	2204	ENST00000659795.1	0.892665	1	0	hsa-miR-10526-3p, hsa-miR-1207-5p, hsa-miR-1224-3p, hsa-miR-1228-5p, hsa-miR-1229-5p, hsa-miR-1237-5p, hsa-miR-1268a, hsa-miR-1268b, hsa-miR-1281, hsa-miR-130b-5p, hsa-miR-149-3p, hsa-miR-197-5p, hsa-miR-2392, hsa-miR-3162-5p, hsa-miR-328-5p, hsa-miR-365a-5p, hsa-miR-3679-5p, hsa-miR-3936, hsa-miR-4271, hsa-miR-4298, hsa-miR-4433a-3p, hsa-miR-4433b-3p, hsa-miR-4463, hsa-miR-4466, hsa-miR-4646-3p,…	ZFP36, ZRANB2, HNRNPA1, EIF4B, NONO, sap-49, PABPC1, RBMY1A1, FUS, Pum2, SFRS9, MBNL1, KHSRP, RBMX, SFRS13A, RBM4, KHDRBS3, SFRS1, ELAVL1	1
ENST00000584327.5|ENSG00000232956.9|OTTHUMG00000179544|OTTHUMT00000447032.1|SNHG15-208|SNHG15|505|	ENSG00000232956.9	SNHG15	505	ENST00000584327.5	0.890945	1	0	hsa-miR-10526-3p, hsa-miR-11181-3p, hsa-miR-11399, hsa-miR-1226-5p, hsa-miR-1228-5p, hsa-miR-1229-5p, hsa-miR-1268a, hsa-miR-1268b, hsa-miR-1273h-5p, hsa-miR-1301-3p, hsa-miR-149-3p, hsa-miR-150-3p, hsa-miR-1908-3p, hsa-miR-197-5p, hsa-miR-211-3p, hsa-miR-26a-1-3p, hsa-miR-2861, hsa-miR-3127-5p, hsa-miR-3138, hsa-miR-3141, hsa-miR-3151-5p, hsa-miR-3153, hsa-miR-3162-5p, hsa-miR-328-5p, hsa-miR-36…	NONO, RBMY1A1, FUS, MBNL1, EIF4B, KHSRP, YTHDC1, RBMX, SFRS1, ELAVL1	1
ENST00000423168.5|ENSG00000232046.7|OTTHUMG00000152838|OTTHUMT00000328216.1|LINC01798-202|LINC01798|555|	ENSG00000232046.7	LINC01798	555	ENST00000423168.5	0.885238	1	0	hsa-miR-10392-5p, hsa-miR-10401-5p, hsa-miR-10526-3p, hsa-miR-1183, hsa-miR-1184, hsa-miR-1200, hsa-miR-12114, hsa-miR-12118, hsa-miR-1225-5p, hsa-miR-1228-5p, hsa-miR-1229-5p, hsa-miR-1236-3p, hsa-miR-1236-5p, hsa-miR-1237-3p, hsa-miR-1249-5p, hsa-miR-1268a, hsa-miR-1268b, hsa-miR-1275, hsa-miR-1294, hsa-miR-1306-5p, hsa-miR-1470, hsa-miR-183-3p, hsa-miR-185-3p, hsa-miR-1912-5p, hsa-miR-197-5p, …	PABPC1, RBMY1A1, a2bp1, FUS, Pum2, MBNL1, RBMX, SFRS1, KHDRBS3	1
ENST00000656575.1|ENSG00000237036.5|OTTHUMG00000017905|OTTHUMT00000506454.1|ZEB1-AS1-210|ZEB1-AS1|1011|	ENSG00000237036.5	ZEB1-AS1	1011	ENST00000656575.1	0.873467	1	0	hsa-miR-10392-3p, hsa-miR-10526-3p, hsa-miR-1207-5p, hsa-miR-1224-3p, hsa-miR-1228-5p, hsa-miR-1229-5p, hsa-miR-1233-5p, hsa-miR-1237-5p, hsa-miR-1268b, hsa-miR-1281, hsa-miR-130b-5p, hsa-miR-149-3p, hsa-miR-197-5p, hsa-miR-2392, hsa-miR-3141, hsa-miR-3154, hsa-miR-3162-5p, hsa-miR-328-5p, hsa-miR-4271, hsa-miR-4433a-3p, hsa-miR-4433b-3p, hsa-miR-4466, hsa-miR-4646-3p, hsa-miR-4651, hsa-miR-4655-…	HNRNPA1, EIF4B, NONO, RBMY1A1, FUS, Pum2, SFRS9, MBNL1, KHSRP, RBMX, SFRS13A, RBM4, KHDRBS3, SFRS1, ELAVL1	1
ENST00000579383.5|ENSG00000232956.9|OTTHUMG00000179544|OTTHUMT00000447028.1|SNHG15-204|SNHG15|731|	ENSG00000232956.9	SNHG15	731	ENST00000579383.5	0.867863	1	0	hsa-miR-10396b-5p, hsa-miR-10399-3p, hsa-miR-10401-5p, hsa-miR-10526-3p, hsa-miR-11181-3p, hsa-miR-1181, hsa-miR-1207-5p, hsa-miR-12114, hsa-miR-12118, hsa-miR-12120, hsa-miR-12128, hsa-miR-12129, hsa-miR-1224-5p, hsa-miR-1227-5p, hsa-miR-1228-3p, hsa-miR-1228-5p, hsa-miR-1229-5p, hsa-miR-122b-5p, hsa-miR-1236-5p, hsa-miR-1268a, hsa-miR-1268b, hsa-miR-1273h-5p, hsa-miR-1275, hsa-miR-1290, hsa-miR…	NONO, PABPC1, RBMY1A1, FUS, Pum2, SFRS9, MBNL1, EIF4B, KHSRP, YTHDC1, RBMX, RBM4, SFRS1, ELAVL1	1
ENST00000607455.1|ENSG00000237036.5|OTTHUMG00000017905|OTTHUMT00000470838.1|ZEB1-AS1-209|ZEB1-AS1|559|	ENSG00000237036.5	ZEB1-AS1	559	ENST00000607455.1	0.865983	1	0	hsa-miR-10392-3p, hsa-miR-10401-3p, hsa-miR-10526-3p, hsa-miR-1207-5p, hsa-miR-1224-3p, hsa-miR-1228-5p, hsa-miR-1229-5p, hsa-miR-1268b, hsa-miR-1281, hsa-miR-130b-5p, hsa-miR-149-3p, hsa-miR-1909-3p, hsa-miR-1913, hsa-miR-210-5p, hsa-miR-2392, hsa-miR-3147, hsa-miR-3162-5p, hsa-miR-3665, hsa-miR-4433a-3p, hsa-miR-4433b-3p, hsa-miR-4466, hsa-miR-4632-5p, hsa-miR-4646-3p, hsa-miR-4649-3p, hsa-miR-…	ZRANB2, HNRNPA1, EIF4B, NONO, FUS, SFRS9, MBNL1, KHSRP, RBMX, RBM4, SFRS1, ELAVL1	1
ENST00000433396.5|ENSG00000232046.7|OTTHUMG00000152838|OTTHUMT00000328215.1|LINC01798-204|LINC01798|682|	ENSG00000232046.7	LINC01798	682	ENST00000433396.5	0.846221	1	0	hsa-miR-10398-3p, hsa-miR-11181-3p, hsa-miR-1207-5p, hsa-miR-12116, hsa-miR-1224-3p, hsa-miR-1224-5p, hsa-miR-1225-3p, hsa-miR-1226-3p, hsa-miR-1226-5p, hsa-miR-1227-3p, hsa-miR-1227-5p, hsa-miR-1228-3p, hsa-miR-1229-3p, hsa-miR-1246, hsa-miR-1249-5p, hsa-miR-1250-5p, hsa-miR-125b-5p, hsa-miR-1268a, hsa-miR-1268b, hsa-miR-1275, hsa-miR-1295a, hsa-miR-1295b-5p, hsa-miR-1296-5p, hsa-miR-1306-5p, hs…	HNRNPA1, NONO, PABPC1, RBMY1A1, FUS, Pum2, MBNL1, EIF4B, KHSRP, RBMX, SFRS13A, SFRS1, ELAVL1	1
ENST00000506314.1|ENSG00000232021.7|OTTHUMG00000161028|OTTHUMT00000363475.1|LEF1-AS1-202|LEF1-AS1|3360|	ENSG00000232021.7	LEF1-AS1	3360	ENST00000506314.1	0.841596	1	0	hsa-miR-10401-5p, hsa-miR-10526-3p, hsa-miR-11181-3p, hsa-miR-1181, hsa-miR-1183, hsa-miR-12118, hsa-miR-12129, hsa-miR-1224-3p, hsa-miR-1225-3p, hsa-miR-1226-5p, hsa-miR-1227-3p, hsa-miR-1228-5p, hsa-miR-1229-5p, hsa-miR-122b-5p, hsa-miR-1233-5p, hsa-miR-1249-5p, hsa-miR-1260a, hsa-miR-1268a, hsa-miR-1268b, hsa-miR-129-5p, hsa-miR-1293, hsa-miR-1295a, hsa-miR-1295b-5p, hsa-miR-1304-5p, hsa-miR-1…	ZRANB2, HNRNPA1, NONO, sap-49, PABPC1, RBMY1A1, a2bp1, FUS, Pum2, SFRS9, MBNL1, EIF4B, KHSRP, YBX1, YTHDC1, RBMX, SFRS13A, RBM4, KHDRBS3, SFRS1, ELAVL1	1
ENST00000382897.2|ENSG00000206129.4|OTTHUMG00000180034|OTTHUMT00000449414.1|AC006305.1-201|AC006305.1|2558|	ENSG00000206129.4	AC006305.1	2558	ENST00000382897.2	0.841225	1	0	hsa-miR-10401-3p, hsa-miR-11181-3p, hsa-miR-1207-5p, hsa-miR-12118, hsa-miR-1229-3p, hsa-miR-1229-5p, hsa-miR-1236-5p, hsa-miR-1273h-5p, hsa-miR-1275, hsa-miR-197-5p, hsa-miR-2392, hsa-miR-3138, hsa-miR-3141, hsa-miR-3147, hsa-miR-3162-5p, hsa-miR-3191-3p, hsa-miR-328-5p, hsa-miR-3679-5p, hsa-miR-4270, hsa-miR-4298, hsa-miR-4651, hsa-miR-4655-5p, hsa-miR-4695-5p, hsa-miR-4728-5p, hsa-miR-5196-5p,…	A2BP1, ZRANB2, HNRNPA1, NONO, PABPC1, RBMY1A1, a2bp1, FUS, Pum2, SFRS9, MBNL1, EIF4B, KHSRP, RBMX, SFRS13A, RBM4, KHDRBS3, SFRS1, ELAVL1	1
ENST00000428590.5|ENSG00000232046.7|OTTHUMG00000152838|OTTHUMT00000328217.1|LINC01798-203|LINC01798|553|	ENSG00000232046.7	LINC01798	553	ENST00000428590.5	0.81947	1	0	hsa-miR-10396b-5p, hsa-miR-10526-3p, hsa-miR-11399, hsa-miR-1180-5p, hsa-miR-1181, hsa-miR-1207-5p, hsa-miR-12118, hsa-miR-1225-3p, hsa-miR-1228-5p, hsa-miR-1229-5p, hsa-miR-1234-3p, hsa-miR-1236-3p, hsa-miR-1268a, hsa-miR-1268b, hsa-miR-1273h-3p, hsa-miR-129-5p, hsa-miR-1290, hsa-miR-134-3p, hsa-miR-135a-3p, hsa-miR-149-3p, hsa-miR-191-5p, hsa-miR-1912-3p, hsa-miR-1914-3p, hsa-miR-197-3p, hsa-mi…	NONO, PABPC1, FUS, Pum2, MBNL1, EIF4B, RBMX, KHDRBS3, SFRS1, ELAVL1	1
ENST00000423714.1|ENSG00000237036.5|OTTHUMG00000017905|OTTHUMT00000470840.1|ZEB1-AS1-201|ZEB1-AS1|456|	ENSG00000237036.5	ZEB1-AS1	456	ENST00000423714.1	0.818025	1	0	hsa-miR-10392-5p, hsa-miR-10398-5p, hsa-miR-10401-5p, hsa-miR-12116, hsa-miR-1224-3p, hsa-miR-1227-3p, hsa-miR-1228-5p, hsa-miR-1236-3p, hsa-miR-1237-3p, hsa-miR-1249-3p, hsa-miR-1268b, hsa-miR-1281, hsa-miR-130b-5p, hsa-miR-1976, hsa-miR-2682-3p, hsa-miR-3173-5p, hsa-miR-3184-3p, hsa-miR-3191-3p, hsa-miR-320a-5p, hsa-miR-409-3p, hsa-miR-4290, hsa-miR-4433a-5p, hsa-miR-4516, hsa-miR-4632-5p, hsa-…	NONO, SNRPA, ACO1, EIF4B, KHSRP, YBX1, RBMX, RBM4, SFRS1, ELAVL1	1
8 dna:chromosome chromosome:GRCh37:8:141529655:141540200:-1	ENSG00000259758.1	CASC7	10544	ENST00000560295.1	0.802418	1	0	N/A	N/A	N/A
ENST00000443800.5|ENSG00000231185.7|OTTHUMG00000133693|OTTHUMT00000257944.1|SPRY4-AS1-203|SPRY4-AS1|566|	ENSG00000231185.7	SPRY4-AS1	566	ENST00000443800.5	0.79911	1	0	hsa-miR-10226, hsa-miR-10401-5p, hsa-miR-10526-3p, hsa-miR-11399, hsa-miR-1178-5p, hsa-miR-1182, hsa-miR-1183, hsa-miR-1200, hsa-miR-1207-3p, hsa-miR-1207-5p, hsa-miR-12119, hsa-miR-1225-3p, hsa-miR-1227-5p, hsa-miR-1228-5p, hsa-miR-1229-3p, hsa-miR-1233-5p, hsa-miR-1237-5p, hsa-miR-1249-5p, hsa-miR-1257, hsa-miR-1268a, hsa-miR-1268b, hsa-miR-1275, hsa-miR-1296-5p, hsa-miR-1304-3p, hsa-miR-133a-3…	PABPC1, RBMY1A1, Pum2, SFRS9, MBNL1, EIF4B, KHSRP, RBMX, SFRS1, KHDRBS3, ELAVL1	1
ENST00000580528.2|ENSG00000232956.9|OTTHUMG00000179544|OTTHUMT00000447035.1|SNHG15-206|SNHG15|2998|	ENSG00000232956.9	SNHG15	2998	ENST00000580528.2	0.71958	1	0	hsa-miR-1268b, hsa-miR-1268a, hsa-miR-6133, hsa-miR-5196-5p, hsa-miR-7110-5p, hsa-miR-5787, hsa-miR-4769-3p, hsa-miR-6133, hsa-miR-1229-3p, hsa-miR-3679-5p, hsa-miR-11181-3p, hsa-miR-6884-3p, hsa-miR-1229-5p, hsa-miR-6803-5p, hsa-miR-6846-5p, hsa-miR-10401-5p, hsa-miR-1227-5p, hsa-miR-6867-5p, hsa-miR-7110-5p, hsa-miR-6773-5p, hsa-miR-6879-5p, hsa-miR-6775-5p, hsa-miR-1249-5p, hsa-miR-6785-3p, hs…	ELAVL2, ZRANB2, SNRPA, EIF4B, NONO, sap-49, PABPC1, RBMY1A1, a2bp1, FUS, ACO1, Pum2, SFRS9, MBNL1, KHSRP, YBX1, YTHDC1, RBMX, SFRS13A, RBM4, KHDRBS3, SFRS1, ELAVL1	1
ENST00000589754.1|ENSG00000206129.4|OTTHUMG00000180034|OTTHUMT00000449427.1|AC006305.1-203|AC006305.1|555|	ENSG00000206129.4	AC006305.1	555	ENST00000589754.1	0.710501	1	0	hsa-miR-10398-5p, hsa-miR-10401-5p, hsa-miR-10526-3p, hsa-miR-11181-3p, hsa-miR-1202, hsa-miR-1207-5p, hsa-miR-1228-3p, hsa-miR-1229-5p, hsa-miR-1268a, hsa-miR-1275, hsa-miR-150-3p, hsa-miR-1909-5p, hsa-miR-197-5p, hsa-miR-2276-5p, hsa-miR-3138, hsa-miR-3141, hsa-miR-3153, hsa-miR-3154, hsa-miR-3162-5p, hsa-miR-328-5p, hsa-miR-3622b-3p, hsa-miR-3679-5p, hsa-miR-4259, hsa-miR-4270, hsa-miR-4271, h…	EIF4B, NONO, PABPC1, RBMY1A1, FUS, Pum2, MBNL1, KHSRP, YTHDC1, Vts1, RBMX, SFRS13A, RBM4, SFRS1, ELAVL1	1
ENST00000580458.5|ENSG00000232956.9|OTTHUMG00000179544|OTTHUMT00000447030.1|SNHG15-205|SNHG15|710|	ENSG00000232956.9	SNHG15	710	ENST00000580458.5	0.702242	1	0	hsa-miR-10396a-5p, hsa-miR-10526-3p, hsa-miR-11181-3p, hsa-miR-12114, hsa-miR-12129, hsa-miR-1228-5p, hsa-miR-1229-5p, hsa-miR-1236-3p, hsa-miR-1237-5p, hsa-miR-125b-1-3p, hsa-miR-1268a, hsa-miR-1268b, hsa-miR-1273h-5p, hsa-miR-1275, hsa-miR-130b-5p, hsa-miR-149-3p, hsa-miR-183-3p, hsa-miR-183-5p, hsa-miR-1909-3p, hsa-miR-1976, hsa-miR-202-3p, hsa-miR-210-5p, hsa-miR-211-3p, hsa-miR-212-5p, hsa-m…	NONO, PABPC1, FUS, Pum2, SFRS9, MBNL1, EIF4B, KHSRP, YTHDC1, RBMX, RBM4, SFRS1, ELAVL1	1
ENST00000412944.1|ENSG00000232046.7|OTTHUMG00000152838|OTTHUMT00000328539.1|LINC01798-201|LINC01798|528|	ENSG00000232046.7	LINC01798	528	ENST00000412944.1	0.664449	1	0	hsa-miR-10398-5p, hsa-miR-106b-3p, hsa-miR-11181-5p, hsa-miR-1178-5p, hsa-miR-1182, hsa-miR-1207-5p, hsa-miR-12114, hsa-miR-1224-5p, hsa-miR-1225-3p, hsa-miR-1228-5p, hsa-miR-1229-3p, hsa-miR-1233-5p, hsa-miR-1249-3p, hsa-miR-1268a, hsa-miR-1268b, hsa-miR-1273h-3p, hsa-miR-1275, hsa-miR-129-5p, hsa-miR-1470, hsa-miR-149-3p, hsa-miR-150-3p, hsa-miR-15b-5p, hsa-miR-191-5p, hsa-miR-193b-5p, hsa-miR-…	NONO, PABPC1, FUS, Pum2, MBNL1, EIF4B, YTHDC1, RBMX, SFRS1, KHDRBS3, ELAVL1	1
ENST00000667119.1|ENSG00000232956.9|OTTHUMG00000179544|OTTHUMT00000523436.1|SNHG15-212|SNHG15|3228|	ENSG00000232956.9	SNHG15	3228	ENST00000667119.1	0.664328	1	0	hsa-miR-10401-5p, hsa-miR-11181-3p, hsa-miR-1227-5p, hsa-miR-1228-3p, hsa-miR-1229-3p, hsa-miR-1229-5p, hsa-miR-1249-5p, hsa-miR-1268b, hsa-miR-149-3p, hsa-miR-150-3p, hsa-miR-197-3p, hsa-miR-2392, hsa-miR-3141, hsa-miR-3147, hsa-miR-3151-3p, hsa-miR-3162-3p, hsa-miR-3162-5p, hsa-miR-328-5p, hsa-miR-3679-5p, hsa-miR-4270, hsa-miR-4433b-5p, hsa-miR-4436b-5p, hsa-miR-4437, hsa-miR-4446-3p, hsa-miR-…	ELAVL2, ZRANB2, SNRPA, HNRNPA1, NONO, sap-49, PABPC1, RBMY1A1, a2bp1, FUS, ACO1, Pum2, SFRS9, MBNL1, EIF4B, KHSRP, YBX1, YTHDC1, RBMX, SFRS13A, RBM4, KHDRBS3, SFRS1, ELAVL1	1
ENST00000446910.1|ENSG00000226496.3|OTTHUMG00000086741|OTTHUMT00000195055.1|LINC00323-203|LINC00323|580|	ENSG00000226496.3	LINC00323	580	ENST00000446910.1	0.65784	1	0	hsa-miR-10526-3p, hsa-miR-1224-5p, hsa-miR-1228-3p, hsa-miR-1229-5p, hsa-miR-1236-5p, hsa-miR-1249-5p, hsa-miR-197-5p, hsa-miR-2392, hsa-miR-3138, hsa-miR-3141, hsa-miR-3154, hsa-miR-3162-5p, hsa-miR-3679-5p, hsa-miR-4270, hsa-miR-4271, hsa-miR-4281, hsa-miR-4298, hsa-miR-4433a-3p, hsa-miR-4433b-3p, hsa-miR-4450, hsa-miR-4476, hsa-miR-4493, hsa-miR-4506, hsa-miR-4516, hsa-miR-4525, hsa-miR-4530, …	a2bp1, FUS, ACO1, Pum2, SFRS9, MBNL1, EIF4B, KHSRP, RBMX, SFRS13A, SFRS1, ELAVL1	0
ENST00000477984.1|ENSG00000197251.3|OTTHUMG00000159733|OTTHUMT00000357085.1|LINC00336-201|LINC00336|2107|	ENSG00000197251.3	LINC00336	2107	ENST00000477984.1	0.57105	1	0	hsa-miR-10392-5p, hsa-miR-106b-3p, hsa-miR-11181-3p, hsa-miR-11181-5p, hsa-miR-1178-3p, hsa-miR-1207-5p, hsa-miR-12114, hsa-miR-12129, hsa-miR-1224-3p, hsa-miR-1224-5p, hsa-miR-1225-3p, hsa-miR-1225-5p, hsa-miR-1226-5p, hsa-miR-1227-3p, hsa-miR-1227-5p, hsa-miR-1228-3p, hsa-miR-1228-5p, hsa-miR-1229-5p, hsa-miR-1236-3p, hsa-miR-1237-5p, hsa-miR-1238-3p, hsa-miR-125a-5p, hsa-miR-1260a, hsa-miR-126…	A2BP1, EIF4B, NONO, sap-49, PABPC1, RBMY1A1, a2bp1, FUS, Pum2, SFRS9, MBNL1, KHSRP, YBX1, Vts1, RBMX, SFRS13A, RBM4, KHDRBS3, SFRS1, ELAVL1	N/A
ENST00000436413.5|ENSG00000232021.7|OTTHUMG00000161028|OTTHUMT00000363473.1|LEF1-AS1-201|LEF1-AS1|1045|	ENSG00000232021.7	LEF1-AS1	1045	ENST00000436413.5	0.521635	1	0	hsa-miR-10226, hsa-miR-10392-3p, hsa-miR-10392-5p, hsa-miR-10398-3p, hsa-miR-1182, hsa-miR-12114, hsa-miR-12116, hsa-miR-12118, hsa-miR-1224-3p, hsa-miR-1226-3p, hsa-miR-1228-3p, hsa-miR-1228-5p, hsa-miR-1229-5p, hsa-miR-1233-3p, hsa-miR-1234-3p, hsa-miR-1236-5p, hsa-miR-1237-5p, hsa-miR-1249-3p, hsa-miR-1250-3p, hsa-miR-1260b, hsa-miR-1265, hsa-miR-1268a, hsa-miR-1268b, hsa-miR-1273h-5p, hsa-miR…	HNRNPA1, NONO, sap-49, FUS, Pum2, MBNL1, EIF4B, KHSRP, Vts1, RBMX, RBM4, SFRS1, ELAVL1	1
ENST00000602657.1|ENSG00000213523.10|OTTHUMG00000163569|OTTHUMT00000468008.1|SRA1-204|SRA1|461|CDS:1-226|UTR3:227-461|	ENSG00000213523.10	SRA1	461	ENST00000602657.1	0.353195	0	0		hsa-miR-10226, hsa-miR-10399-3p, hsa-miR-10401-5p, hsa-miR-11399, hsa-miR-1207-5p, hsa-miR-12114, hsa-miR-12118, hsa-miR-12124, hsa-miR-1224-5p, hsa-miR-1225-5p, hsa-miR-1228-3p, hsa-miR-1228-5p, hsa-miR-1229-3p, hsa-miR-1249-5p, hsa-miR-1250-5p, hsa-miR-1268a, hsa-miR-1306-5p, hsa-miR-134-5p, hsa-miR-149-3p, hsa-miR-1538, hsa-miR-15b-5p, hsa-miR-1908-5p, hsa-miR-1909-3p, hsa-miR-1910-5p, hsa-miR…	N/A
ENST00000577700.5|ENSG00000232956.9|OTTHUMG00000179544|OTTHUMT00000447027.1|SNHG15-202|SNHG15|3116|	ENSG00000232956.9	SNHG15	3116	ENST00000577700.5	0.325109	0	0	hsa-miR-10401-5p, hsa-miR-10526-3p, hsa-miR-1207-5p, hsa-miR-12118, hsa-miR-12129, hsa-miR-1224-3p, hsa-miR-1227-3p, hsa-miR-1228-5p, hsa-miR-122b-3p, hsa-miR-122b-5p, hsa-miR-1233-3p, hsa-miR-1233-5p, hsa-miR-1236-3p, hsa-miR-1236-5p, hsa-miR-1238-3p, hsa-miR-125b-1-3p, hsa-miR-1260a, hsa-miR-1268a, hsa-miR-1268b, hsa-miR-129-5p, hsa-miR-1293, hsa-miR-146b-5p, hsa-miR-1908-3p, hsa-miR-1910-5p, h…	ELAVL2, A2BP1, ZRANB2, SNRPA, NONO, sap-49, PABPC1, RBMY1A1, a2bp1, FUS, ACO1, Pum2, SFRS9, MBNL1, EIF4B, KHSRP, YBX1, YTHDC1, Vts1, RBMX, SFRS13A, RBM4, KHDRBS3, SFRS1, ELAVL1	1
ENST00000514303.1|ENSG00000231185.7|OTTHUMG00000133693|OTTHUMT00000370678.1|SPRY4-AS1-205|SPRY4-AS1|152|	ENSG00000231185.7	SPRY4-AS1	152	ENST00000514303.1	0.28615	0	0	hsa-miR-103a-3p, hsa-miR-1197, hsa-miR-1204, hsa-miR-1207-3p, hsa-miR-12122, hsa-miR-12127, hsa-miR-1224-3p, hsa-miR-1226-3p, hsa-miR-1227-5p, hsa-miR-1228-5p, hsa-miR-1229-3p, hsa-miR-1231, hsa-miR-1233-3p, hsa-miR-1237-5p, hsa-miR-1249-3p, hsa-miR-1249-5p, hsa-miR-1255b-2-3p, hsa-miR-125a-5p, hsa-miR-1273h-3p, hsa-miR-1281, hsa-miR-146b-3p, hsa-miR-1587, hsa-miR-16-2-3p, hsa-miR-1825, hsa-miR-1…	NONO, Pum2, EIF4B, KHSRP, RBMX, SFRS1	0
ENST00000605946.1|ENSG00000237036.5|OTTHUMG00000017905|OTTHUMT00000470836.1|ZEB1-AS1-205|ZEB1-AS1|382|	ENSG00000237036.5	ZEB1-AS1	382	ENST00000605946.1	0.0790353	0	0	hsa-miR-10226, hsa-miR-10398-5p, hsa-miR-10401-3p, hsa-miR-10526-3p, hsa-miR-1181, hsa-miR-1182, hsa-miR-1204, hsa-miR-1227-3p, hsa-miR-1228-3p, hsa-miR-1228-5p, hsa-miR-1237-5p, hsa-miR-1268a, hsa-miR-1268b, hsa-miR-1275, hsa-miR-1278, hsa-miR-1279, hsa-miR-1292-3p, hsa-miR-1294, hsa-miR-1296-5p, hsa-miR-1321, hsa-miR-1324, hsa-miR-149-3p, hsa-miR-1587, hsa-miR-1825, hsa-miR-1915-5p, hsa-miR-194…	NONO, ACO1, SFRS9, MBNL1, EIF4B, KHSRP, YBX1, RBMX, SFRS1	1
ENST00000354921.7|ENSG00000254154.8|OTTHUMG00000035027|OTTHUMT00000084770.1|CRYZL2P-SEC16B-201|CRYZL2P-SEC16B|4998|	ENSG00000254154.8	CRYZL2P-SEC16B	4998	ENST00000354921.7	0.0406192	0	0	hsa-miR-10392-5p, hsa-miR-10401-5p, hsa-miR-10526-3p, hsa-miR-106b-3p, hsa-miR-11181-3p, hsa-miR-1182, hsa-miR-1207-5p, hsa-miR-12120, hsa-miR-12125, hsa-miR-12129, hsa-miR-1225-3p, hsa-miR-1226-5p, hsa-miR-1228-5p, hsa-miR-1229-5p, hsa-miR-1233-3p, hsa-miR-1236-3p, hsa-miR-1255a, hsa-miR-1260a, hsa-miR-1268a, hsa-miR-1268b, hsa-miR-1273h-5p, hsa-miR-1296-5p, hsa-miR-1304-5p, hsa-miR-146b-5p, hsa…	A2BP1, SNRPA, HNRNPA1, ybx2-a, NONO, PABPC1, RBMY1A1, a2bp1, FUS, ACO1, Pum2, SFRS9, MBNL1, EIF4B, KHSRP, YBX1, Vts1, RBMX, SFRS13A, KHDRBS3, SFRS1, ELAVL1	1
ENST00000466953.6|ENSG00000254154.8|OTTHUMG00000035027|OTTHUMT00000393728.1|CRYZL2P-SEC16B-203|CRYZL2P-SEC16B|6212|	ENSG00000254154.8	CRYZL2P-SEC16B	6212	ENST00000466953.6	0.0292371	0	0	hsa-miR-10226, hsa-miR-10401-5p, hsa-miR-10526-3p, hsa-miR-106b-3p, hsa-miR-11181-3p, hsa-miR-1182, hsa-miR-1207-5p, hsa-miR-12118, hsa-miR-12120, hsa-miR-12125, hsa-miR-12129, hsa-miR-1224-3p, hsa-miR-1225-3p, hsa-miR-1226-5p, hsa-miR-1227-5p, hsa-miR-1228-5p, hsa-miR-1229-5p, hsa-miR-122b-3p, hsa-miR-1236-3p, hsa-miR-1237-3p, hsa-miR-1238-3p, hsa-miR-1255a, hsa-miR-1260a, hsa-miR-1265, hsa-miR-…	A2BP1, ZRANB2, SNRPA, HNRNPA1, EIF4B, ybx2-a, NONO, PABPC1, RBMY1A1, a2bp1, FUS, ACO1, Pum2, SFRS9, MBNL1, KHSRP, YBX1, Vts1, YTHDC1, RBMX, SFRS13A, KHDRBS3, SFRS1, ELAVL1	1
ENST00000464428.2|ENSG00000254154.8|OTTHUMG00000035027|OTTHUMT00000393729.1|CRYZL2P-SEC16B-202|CRYZL2P-SEC16B|5890|	ENSG00000254154.8	CRYZL2P-SEC16B	5890	ENST00000464428.2	0.0228497	0	0	hsa-miR-10401-5p, hsa-miR-10526-3p, hsa-miR-106b-3p, hsa-miR-11181-3p, hsa-miR-1178-3p, hsa-miR-1182, hsa-miR-1207-5p, hsa-miR-12120, hsa-miR-12129, hsa-miR-1224-3p, hsa-miR-1225-3p, hsa-miR-1226-5p, hsa-miR-1227-5p, hsa-miR-1228-5p, hsa-miR-1229-5p, hsa-miR-1236-3p, hsa-miR-1255a, hsa-miR-1260a, hsa-miR-1260b, hsa-miR-1268a, hsa-miR-1268b, hsa-miR-1273h-5p, hsa-miR-1284, hsa-miR-129-5p, hsa-miR-…	A2BP1, ZRANB2, SNRPA, HNRNPA1, ybx2-a, NONO, PABPC1, RBMY1A1, a2bp1, FUS, ACO1, Pum2, SFRS9, MBNL1, EIF4B, KHSRP, YBX1, Vts1, YTHDC1, RBMX, SFRS13A, RBM4, KHDRBS3, SFRS1, ELAVL1	1
ENST00000650203.1|ENSG00000206129.4|OTTHUMG00000180034|OTTHUMT00000500331.1|AC006305.1-202|AC006305.1|1805|	ENSG00000206129.4	AC006305.1	1805	ENST00000650203.1	0.940674	1	0.22	hsa-miR-11181-3p, hsa-miR-1207-5p, hsa-miR-12118, hsa-miR-1229-3p, hsa-miR-1229-5p, hsa-miR-1236-5p, hsa-miR-1275, hsa-miR-197-5p, hsa-miR-2392, hsa-miR-3138, hsa-miR-3141, hsa-miR-3147, hsa-miR-3154, hsa-miR-3162-5p, hsa-miR-3191-3p, hsa-miR-328-5p, hsa-miR-3679-5p, hsa-miR-4270, hsa-miR-4298, hsa-miR-4651, hsa-miR-4655-5p, hsa-miR-4695-5p, hsa-miR-4728-5p, hsa-miR-5196-5p, hsa-miR-5787, hsa-miR…	A2BP1, ZRANB2, HNRNPA1, NONO, PABPC1, a2bp1, FUS, Pum2, SFRS9, MBNL1, EIF4B, KHSRP, RBMX, RBM4, KHDRBS3, SFRS1, ELAVL1	1
ENST00000435493.2|ENSG00000226496.3|OTTHUMG00000086741|OTTHUMT00000195054.1|LINC00323-201|LINC00323|2137|	ENSG00000226496.3	LINC00323	2137	ENST00000435493.2	0.953018	1	2.95	hsa-miR-10526-3p, hsa-miR-1224-5p, hsa-miR-1225-3p, hsa-miR-1228-3p, hsa-miR-1229-3p, hsa-miR-1229-5p, hsa-miR-1249-5p, hsa-miR-1260a, hsa-miR-1268a, hsa-miR-1268b, hsa-miR-1470, hsa-miR-1913, hsa-miR-204-5p, hsa-miR-211-5p, hsa-miR-2276-5p, hsa-miR-3059-5p, hsa-miR-3141, hsa-miR-3154, hsa-miR-3162-3p, hsa-miR-3162-5p, hsa-miR-3184-3p, hsa-miR-346, hsa-miR-3665, hsa-miR-3679-5p, hsa-miR-3940-3p, …	ELAVL2, A2BP1, NONO, PABPC1, RBMY1A1, a2bp1, FUS, ACO1, Pum2, SFRS9, MBNL1, EIF4B, KHSRP, RBMX, SFRS13A, RBM4, SFRS1, KHDRBS3, ELAVL1	1
ENST00000515288.1|ENSG00000231185.7|OTTHUMG00000133693|OTTHUMT00000370677.1|SPRY4-AS1-206|SPRY4-AS1|539|	ENSG00000231185.7	SPRY4-AS1	539	ENST00000515288.1	0.928176	1	3.23	hsa-miR-10526-3p, hsa-miR-11181-3p, hsa-miR-1207-5p, hsa-miR-12114, hsa-miR-12118, hsa-miR-1224-5p, hsa-miR-1228-5p, hsa-miR-1229-3p, hsa-miR-1229-5p, hsa-miR-1236-5p, hsa-miR-1237-3p, hsa-miR-1246, hsa-miR-1247-5p, hsa-miR-1268a, hsa-miR-1268b, hsa-miR-1321, hsa-miR-1470, hsa-miR-149-3p, hsa-miR-150-3p, hsa-miR-151a-5p, hsa-miR-1538, hsa-miR-188-5p, hsa-miR-1913, hsa-miR-1976, hsa-miR-204-3p, hs…	A2BP1, NONO, RBMY1A1, a2bp1, FUS, Pum2, MBNL1, EIF4B, YBX1, RBMX, RBM4, SFRS1	1
ENST00000607166.1|ENSG00000237036.5|OTTHUMG00000017905|OTTHUMT00000470837.1|ZEB1-AS1-208|ZEB1-AS1|2503|	ENSG00000237036.5	ZEB1-AS1	2503	ENST00000607166.1	0.937499	1	3.33	hsa-miR-10392-3p, hsa-miR-10401-3p, hsa-miR-10526-3p, hsa-miR-1207-5p, hsa-miR-1228-5p, hsa-miR-1229-5p, hsa-miR-1237-5p, hsa-miR-1268a, hsa-miR-1268b, hsa-miR-1281, hsa-miR-130b-5p, hsa-miR-149-3p, hsa-miR-197-5p, hsa-miR-2392, hsa-miR-3147, hsa-miR-3162-5p, hsa-miR-328-5p, hsa-miR-3679-5p, hsa-miR-4271, hsa-miR-4298, hsa-miR-4433a-3p, hsa-miR-4433b-3p, hsa-miR-4463, hsa-miR-4466, hsa-miR-4632-5…	ZFP36, ZRANB2, HNRNPA1, EIF4B, NONO, sap-49, PABPC1, RBMY1A1, FUS, Pum2, SFRS9, MBNL1, KHSRP, Vts1, RBMX, SFRS13A, RBM4, KHDRBS3, SFRS1, ELAVL1	0
ENST00000441257.1|ENSG00000237036.5|OTTHUMG00000017905|OTTHUMT00000047445.1|ZEB1-AS1-203|ZEB1-AS1|585|	ENSG00000237036.5	ZEB1-AS1	585	ENST00000441257.1	0.902675	1	4.89	hsa-miR-10392-3p, hsa-miR-10526-3p, hsa-miR-1207-5p, hsa-miR-1224-3p, hsa-miR-1228-5p, hsa-miR-1229-5p, hsa-miR-1233-5p, hsa-miR-1237-5p, hsa-miR-1268b, hsa-miR-1281, hsa-miR-130b-5p, hsa-miR-197-5p, hsa-miR-2392, hsa-miR-3141, hsa-miR-3162-5p, hsa-miR-4271, hsa-miR-4433a-3p, hsa-miR-4433b-3p, hsa-miR-4466, hsa-miR-4632-5p, hsa-miR-4646-3p, hsa-miR-4649-3p, hsa-miR-4651, hsa-miR-4667-3p, hsa-miR-…	HNRNPA1, EIF4B, NONO, FUS, SFRS9, MBNL1, KHSRP, RBMX, SFRS13A, RBM4, SFRS1, ELAVL1	1
ENST00000606286.1|ENSG00000237036.5|OTTHUMG00000017905|OTTHUMT00000047446.1|ZEB1-AS1-207|ZEB1-AS1|476|	ENSG00000237036.5	ZEB1-AS1	476	ENST00000606286.1	0.882959	1	5.36	hsa-miR-10526-3p, hsa-miR-1207-5p, hsa-miR-12118, hsa-miR-1226-5p, hsa-miR-1228-5p, hsa-miR-1229-5p, hsa-miR-1233-5p, hsa-miR-1237-5p, hsa-miR-1268b, hsa-miR-1281, hsa-miR-1909-3p, hsa-miR-197-5p, hsa-miR-2392, hsa-miR-3141, hsa-miR-3147, hsa-miR-3162-5p, hsa-miR-3622b-5p, hsa-miR-4270, hsa-miR-4271, hsa-miR-4433a-3p, hsa-miR-4433b-3p, hsa-miR-4466, hsa-miR-4516, hsa-miR-4632-5p, hsa-miR-4651, hs…	ZRANB2, NONO, PABPC1, FUS, SFRS9, MBNL1, EIF4B, KHSRP, RBMX, RBM4, SFRS1, ELAVL1	1
ENST00000435389.6|ENSG00000232046.7|OTTHUMG00000152838|OTTHUMT00000328219.1|LINC01798-205|LINC01798|1786|	ENSG00000232046.7	LINC01798	1786	ENST00000435389.6	0.97023	1	5.58	hsa-miR-10401-3p, hsa-miR-10526-3p, hsa-miR-11399, hsa-miR-1207-5p, hsa-miR-12114, hsa-miR-12122, hsa-miR-12129, hsa-miR-1224-3p, hsa-miR-1225-3p, hsa-miR-1228-5p, hsa-miR-1229-5p, hsa-miR-1233-5p, hsa-miR-1236-3p, hsa-miR-1237-5p, hsa-miR-1249-5p, hsa-miR-1255b-5p, hsa-miR-1268a, hsa-miR-1268b, hsa-miR-128-2-5p, hsa-miR-1296-5p, hsa-miR-1306-5p, hsa-miR-1323, hsa-miR-1470, hsa-miR-149-3p, hsa-mi…	ZRANB2, EIF4B, ybx2-a, NONO, PABPC1, RBMY1A1, a2bp1, FUS, Pum2, MBNL1, KHSRP, RBMX, KHDRBS3, SFRS1, ELAVL1	1
ENST00000414314.1|ENSG00000231185.7|OTTHUMG00000133693|OTTHUMT00000276971.1|SPRY4-AS1-201|SPRY4-AS1|521|	ENSG00000231185.7	SPRY4-AS1	521	ENST00000414314.1	0.950402	1	5.75	hsa-miR-10398-5p, hsa-miR-10401-3p, hsa-miR-10401-5p, hsa-miR-10526-3p, hsa-miR-1205, hsa-miR-12114, hsa-miR-12116, hsa-miR-12128, hsa-miR-1225-5p, hsa-miR-1227-3p, hsa-miR-1227-5p, hsa-miR-1228-5p, hsa-miR-1229-3p, hsa-miR-1229-5p, hsa-miR-1236-3p, hsa-miR-1237-5p, hsa-miR-1249-5p, hsa-miR-1255b-5p, hsa-miR-125a-5p, hsa-miR-125b-5p, hsa-miR-1268a, hsa-miR-1268b, hsa-miR-1273h-3p, hsa-miR-128-2-5…	EIF4B, NONO, RBMY1A1, FUS, Pum2, SFRS9, MBNL1, KHSRP, RBMX, SFRS1, KHDRBS3, ELAVL1	0
ENST00000336283.7|ENSG00000213523.10|OTTHUMG00000163569|OTTHUMT00000374260.1|SRA1-201|SRA1|2107|UTR5:1-764|CDS:765-1475|UTR3:1476-2107|	ENSG00000213523.10	SRA1	2107	ENST00000336283.7	0.0451455	0	7.71		hsa-miR-10226, hsa-miR-10401-3p, hsa-miR-11181-3p, hsa-miR-1207-5p, hsa-miR-12118, hsa-miR-12124, hsa-miR-12129, hsa-miR-1224-3p, hsa-miR-1227-3p, hsa-miR-1227-5p, hsa-miR-1228-5p, hsa-miR-1229-5p, hsa-miR-1236-3p, hsa-miR-1236-5p, hsa-miR-125a-3p, hsa-miR-1268a, hsa-miR-1268b, hsa-miR-129-5p, hsa-miR-1293, hsa-miR-1295b-5p, hsa-miR-149-3p, hsa-miR-149-5p, hsa-miR-150-3p, hsa-miR-183-3p, hsa-miR-…	N/A
ENST00000667823.1|ENSG00000232956.9|OTTHUMG00000179544|OTTHUMT00000505520.1|SNHG15-213|SNHG15|1123|	ENSG00000232956.9	SNHG15	1123	ENST00000667823.1	0.865111	1	8.52	hsa-miR-10392-5p, hsa-miR-10399-3p, hsa-miR-10401-5p, hsa-miR-10526-3p, hsa-miR-11181-3p, hsa-miR-1178-5p, hsa-miR-1183, hsa-miR-1202, hsa-miR-1207-5p, hsa-miR-12114, hsa-miR-12125, hsa-miR-12129, hsa-miR-1226-3p, hsa-miR-1226-5p, hsa-miR-1228-5p, hsa-miR-1229-5p, hsa-miR-1233-5p, hsa-miR-1236-5p, hsa-miR-1237-5p, hsa-miR-1255b-5p, hsa-miR-1268a, hsa-miR-1268b, hsa-miR-1275, hsa-miR-1288-3p, hsa-…	ZRANB2, NONO, PABPC1, RBMY1A1, a2bp1, FUS, Pum2, SFRS9, MBNL1, EIF4B, KHSRP, YBX1, YTHDC1, RBMX, RBM4, KHDRBS3, SFRS1, ELAVL1	1
ENST00000507799.1|ENSG00000232021.7|OTTHUMG00000161028|OTTHUMT00000363477.1|LEF1-AS1-203|LEF1-AS1|459|	ENSG00000232021.7	LEF1-AS1	459	ENST00000507799.1	0.936699	1	8.77	hsa-miR-10226, hsa-miR-10401-5p, hsa-miR-10526-3p, hsa-miR-11181-3p, hsa-miR-1178-3p, hsa-miR-1202, hsa-miR-1207-3p, hsa-miR-1207-5p, hsa-miR-12118, hsa-miR-1224-3p, hsa-miR-1227-5p, hsa-miR-1228-5p, hsa-miR-1229-5p, hsa-miR-1233-3p, hsa-miR-1236-3p, hsa-miR-1237-3p, hsa-miR-1238-3p, hsa-miR-1249-3p, hsa-miR-1249-5p, hsa-miR-1268a, hsa-miR-1268b, hsa-miR-1275, hsa-miR-1281, hsa-miR-1293, hsa-miR-…	NONO, FUS, ACO1, EIF4B, KHSRP, YBX1, YTHDC1, RBMX, RBM4, SFRS1, ELAVL1	1
ENST00000430316.5|ENSG00000233154.6|OTTHUMG00000014035|OTTHUMT00000097630.1|LINC01762-203|LINC01762|461|	ENSG00000233154.6	LINC01762	461	ENST00000430316.5	0.950443	1	10.53	hsa-miR-10526-3p, hsa-miR-1183, hsa-miR-12116, hsa-miR-12118, hsa-miR-12124, hsa-miR-1225-3p, hsa-miR-1225-5p, hsa-miR-1226-3p, hsa-miR-1228-5p, hsa-miR-1233-5p, hsa-miR-1236-5p, hsa-miR-1237-5p, hsa-miR-1268a, hsa-miR-1268b, hsa-miR-129-5p, hsa-miR-1293, hsa-miR-1343-5p, hsa-miR-135a-3p, hsa-miR-149-3p, hsa-miR-1587, hsa-miR-193b-5p, hsa-miR-197-3p, hsa-miR-2116-5p, hsa-miR-2392, hsa-miR-30b-3p,…	NONO, PABPC1, RBMY1A1, a2bp1, FUS, Pum2, SFRS9, MBNL1, EIF4B, KHSRP, SFRS1, ELAVL1	1
ENST00000668207.1|ENSG00000231185.7|OTTHUMG00000133693|OTTHUMT00000522275.1|SPRY4-AS1-207|SPRY4-AS1|1293|	ENSG00000231185.7	SPRY4-AS1	1293	ENST00000668207.1	0.946142	1	11.59	hsa-miR-10392-3p, hsa-miR-10401-5p, hsa-miR-10526-3p, hsa-miR-1181, hsa-miR-1207-3p, hsa-miR-1207-5p, hsa-miR-1226-3p, hsa-miR-1227-5p, hsa-miR-1228-3p, hsa-miR-1228-5p, hsa-miR-1229-5p, hsa-miR-1233-3p, hsa-miR-1233-5p, hsa-miR-1238-3p, hsa-miR-1249-3p, hsa-miR-1249-5p, hsa-miR-1268b, hsa-miR-1273h-3p, hsa-miR-1293, hsa-miR-1295b-5p, hsa-miR-1825, hsa-miR-187-5p, hsa-miR-194-3p, hsa-miR-197-5p, …	SNRPA, HNRNPA1, NONO, sap-49, PABPC1, RBMY1A1, a2bp1, FUS, Pum2, SFRS9, MBNL1, EIF4B, KHSRP, RBMX, SFRS13A, SFRS1, KHDRBS3, ELAVL1	1
ENST00000512129.2|ENSG00000232021.7|OTTHUMG00000161028|OTTHUMT00000363478.1|LEF1-AS1-206|LEF1-AS1|1268|	ENSG00000232021.7	LEF1-AS1	1268	ENST00000512129.2	0.87023	1	12.91	hsa-miR-10226, hsa-miR-10392-5p, hsa-miR-10526-3p, hsa-miR-1183, hsa-miR-12116, hsa-miR-1224-3p, hsa-miR-1225-3p, hsa-miR-1227-5p, hsa-miR-1228-5p, hsa-miR-1233-5p, hsa-miR-1238-3p, hsa-miR-1249-5p, hsa-miR-1260b, hsa-miR-1268b, hsa-miR-1275, hsa-miR-1292-3p, hsa-miR-1301-3p, hsa-miR-134-5p, hsa-miR-145-5p, hsa-miR-1471, hsa-miR-149-3p, hsa-miR-16-2-3p, hsa-miR-1825, hsa-miR-1911-5p, hsa-miR-1913…	ybx2-a, NONO, PABPC1, FUS, Pum2, SFRS9, MBNL1, EIF4B, KHSRP, RBMX, KHDRBS3, SFRS1, ELAVL1	1
ENST00000360083.3|ENSG00000196096.3|OTTHUMG00000154847|OTTHUMT00000337357.1|SPAG16-DT-201|SPAG16-DT|1727|	ENSG00000196096.3	SPAG16-DT	1727	ENST00000360083.3	0.510464	1	13.74	hsa-miR-10394-3p, hsa-miR-10400-5p, hsa-miR-10401-5p, hsa-miR-10526-3p, hsa-miR-106b-3p, hsa-miR-12116, hsa-miR-12118, hsa-miR-12119, hsa-miR-1226-3p, hsa-miR-1227-5p, hsa-miR-1228-3p, hsa-miR-1228-5p, hsa-miR-1229-5p, hsa-miR-1236-3p, hsa-miR-1236-5p, hsa-miR-1237-3p, hsa-miR-1237-5p, hsa-miR-1249-5p, hsa-miR-1255b-5p, hsa-miR-1268a, hsa-miR-1268b, hsa-miR-129-5p, hsa-miR-1293, hsa-miR-1321, hsa…	SNRPA, HNRNPA1, NONO, sap-49, PABPC1, RBMY1A1, FUS, ACO1, Pum2, MBNL1, EIF4B, KHSRP, YTHDC1, RBMX, KHDRBS3, SFRS1, ELAVL1	N/A
ENST00000585030.5|ENSG00000232956.9|OTTHUMG00000179544|OTTHUMT00000447029.1|SNHG15-210|SNHG15|953|	ENSG00000232956.9	SNHG15	953	ENST00000585030.5	0.780697	1	16.05	hsa-miR-10396b-5p, hsa-miR-10401-5p, hsa-miR-1207-5p, hsa-miR-12118, hsa-miR-12128, hsa-miR-12129, hsa-miR-1224-3p, hsa-miR-1225-3p, hsa-miR-1226-5p, hsa-miR-1228-5p, hsa-miR-1236-3p, hsa-miR-1236-5p, hsa-miR-1250-3p, hsa-miR-125a-3p, hsa-miR-1262, hsa-miR-1268a, hsa-miR-1268b, hsa-miR-1273h-5p, hsa-miR-1275, hsa-miR-1306-3p, hsa-miR-135a-3p, hsa-miR-149-3p, hsa-miR-150-3p, hsa-miR-1538, hsa-miR-…	NONO, PABPC1, RBMY1A1, FUS, Pum2, SFRS9, MBNL1, EIF4B, KHSRP, YBX1, YTHDC1, RBMX, RBM4, SFRS1, ELAVL1	1
ENST00000450834.2|ENSG00000237036.5|OTTHUMG00000017905|OTTHUMT00000047443.1|ZEB1-AS1-204|ZEB1-AS1|576|	ENSG00000237036.5	ZEB1-AS1	576	ENST00000450834.2	0.979746	1	17.51	hsa-miR-10392-3p, hsa-miR-10401-3p, hsa-miR-10526-3p, hsa-miR-12116, hsa-miR-1224-3p, hsa-miR-1227-3p, hsa-miR-1229-5p, hsa-miR-1236-3p, hsa-miR-1260b, hsa-miR-1281, hsa-miR-130b-5p, hsa-miR-1913, hsa-miR-1976, hsa-miR-210-5p, hsa-miR-3153, hsa-miR-3162-5p, hsa-miR-3622b-5p, hsa-miR-4270, hsa-miR-4271, hsa-miR-4433a-3p, hsa-miR-4433a-5p, hsa-miR-4433b-3p, hsa-miR-4646-3p, hsa-miR-4649-3p, hsa-miR…	A2BP1, HNRNPA1, EIF4B, ybx2-a, NONO, RBMY1A1, a2bp1, FUS, ACO1, Pum2, MBNL1, RBMX, SFRS13A, RBM4, SFRS1, ELAVL1	1
ENST00000437308.6|ENSG00000233154.6|OTTHUMG00000014035|OTTHUMT00000097634.1|LINC01762-205|LINC01762|583|	ENSG00000233154.6	LINC01762	583	ENST00000437308.6	0.976047	1	19.07	hsa-miR-10401-5p, hsa-miR-1199-5p, hsa-miR-1225-3p, hsa-miR-1226-5p, hsa-miR-1228-5p, hsa-miR-1229-5p, hsa-miR-1236-3p, hsa-miR-1236-5p, hsa-miR-1237-5p, hsa-miR-1238-3p, hsa-miR-125b-5p, hsa-miR-1268b, hsa-miR-1273h-5p, hsa-miR-1275, hsa-miR-1281, hsa-miR-1285-5p, hsa-miR-1292-3p, hsa-miR-135a-3p, hsa-miR-149-3p, hsa-miR-150-3p, hsa-miR-1587, hsa-miR-1909-5p, hsa-miR-197-5p, hsa-miR-212-3p, hsa-…	NONO, PABPC1, RBMY1A1, a2bp1, FUS, Pum2, SFRS9, MBNL1, EIF4B, KHSRP, Vts1, RBMX, SFRS1, ELAVL1	1
ENST00000581621.1|ENSG00000264772.6|OTTHUMG00000178274|OTTHUMT00000441295.1|AC016876.2-201|AC016876.2|4554|	ENSG00000264772.6	AC016876.2	4554	ENST00000581621.1	0.0435061	0	20.16	hsa-miR-10398-5p, hsa-miR-1207-5p, hsa-miR-1229-5p, hsa-miR-1268a, hsa-miR-1268b, hsa-miR-1281, hsa-miR-149-3p, hsa-miR-197-5p, hsa-miR-2392, hsa-miR-3141, hsa-miR-3147, hsa-miR-3154, hsa-miR-3162-5p, hsa-miR-328-5p, hsa-miR-3622a-3p, hsa-miR-3679-5p, hsa-miR-4270, hsa-miR-4271, hsa-miR-4433b-3p, hsa-miR-4481, hsa-miR-4498, hsa-miR-4516, hsa-miR-4632-5p, hsa-miR-4651, hsa-miR-4654, hsa-miR-4655-5…	KHSRP, SFRS2, A2BP1, ZRANB2, NONO, PABPC1, RBMY1A1, a2bp1, SNRPA, FUS, ACO1, Pum2, SFRS9, MBNL1, EIF4B, Vts1, YTHDC1, RBMX, SFRS13A, RBM4, SFRS1, KHDRBS3, ELAVL1	N/A
ENST00000508266.1|ENSG00000232021.7|OTTHUMG00000161028|OTTHUMT00000363476.1|LEF1-AS1-204|LEF1-AS1|559|	ENSG00000232021.7	LEF1-AS1	559	ENST00000508266.1	0.571614	1	22.53	hsa-miR-10226, hsa-miR-10392-5p, hsa-miR-10396a-5p, hsa-miR-10396b-5p, hsa-miR-10398-5p, hsa-miR-10400-5p, hsa-miR-10401-5p, hsa-miR-10526-3p, hsa-miR-11181-5p, hsa-miR-12116, hsa-miR-12118, hsa-miR-12128, hsa-miR-1226-5p, hsa-miR-1228-5p, hsa-miR-1233-5p, hsa-miR-1236-3p, hsa-miR-1237-5p, hsa-miR-1249-3p, hsa-miR-1262, hsa-miR-1265, hsa-miR-1268b, hsa-miR-1275, hsa-miR-1276, hsa-miR-1323, hsa-mi…	HNRNPA1, NONO, sap-49, PABPC1, RBMY1A1, FUS, MBNL1, EIF4B, RBMX, RBM4, SFRS1, ELAVL1	1
ENST00000678888.1|ENSG00000135253.15|OTTHUMG00000158363|-|KCP-212|KCP|2018|CDS:1-925|UTR3:926-2018|	ENSG00000135253.15	KCP	2018	ENST00000678888.1	0.0111277	0	26.92		hsa-miR-10392-3p, hsa-miR-10392-5p, hsa-miR-10526-3p, hsa-miR-1182, hsa-miR-1183, hsa-miR-1207-3p, hsa-miR-1207-5p, hsa-miR-12118, hsa-miR-12128, hsa-miR-12129, hsa-miR-1224-3p, hsa-miR-1227-3p, hsa-miR-1228-3p, hsa-miR-1228-5p, hsa-miR-1233-5p, hsa-miR-1237-5p, hsa-miR-1260a, hsa-miR-1265, hsa-miR-1268a, hsa-miR-1268b, hsa-miR-1275, hsa-miR-1304-5p, hsa-miR-1323, hsa-miR-1470, hsa-miR-149-3p, hs…	N/A
ENST00000423907.5|ENSG00000233154.6|OTTHUMG00000014035|OTTHUMT00000039476.1|LINC01762-201|LINC01762|454|	ENSG00000233154.6	LINC01762	454	ENST00000423907.5	0.980699	1	31.92	hsa-miR-10392-5p, hsa-miR-10396a-5p, hsa-miR-10526-3p, hsa-miR-1181, hsa-miR-1183, hsa-miR-12114, hsa-miR-12116, hsa-miR-1224-3p, hsa-miR-1225-5p, hsa-miR-1228-3p, hsa-miR-1233-5p, hsa-miR-1236-5p, hsa-miR-1237-3p, hsa-miR-1268a, hsa-miR-1268b, hsa-miR-1273h-3p, hsa-miR-1273h-5p, hsa-miR-1275, hsa-miR-1296-5p, hsa-miR-1321, hsa-miR-149-3p, hsa-miR-149-5p, hsa-miR-150-3p, hsa-miR-15b-5p, hsa-miR-1…	ybx2-a, NONO, PABPC1, RBMY1A1, FUS, ACO1, MBNL1, EIF4B, KHSRP, RBMX, KHDRBS3, SFRS1, ELAVL1	1
ENST00000611280.4|ENSG00000135253.15|OTTHUMG00000158363|OTTHUMT00000476758.1|KCP-204|KCP|4741|UTR5:1-43|CDS:44-3871|UTR3:3872-4741|	ENSG00000135253.15	KCP	4741	ENST00000611280.4	0.0160018	0	74.01		hsa-miR-10226, hsa-miR-10401-5p, hsa-miR-10526-3p, hsa-miR-11181-3p, hsa-miR-1202, hsa-miR-1207-5p, hsa-miR-12116, hsa-miR-12129, hsa-miR-1225-3p, hsa-miR-1228-3p, hsa-miR-1228-5p, hsa-miR-1236-3p, hsa-miR-1246, hsa-miR-1255a, hsa-miR-1260b, hsa-miR-1265, hsa-miR-1268b, hsa-miR-1273h-5p, hsa-miR-1275, hsa-miR-1304-5p, hsa-miR-149-3p, hsa-miR-16-2-3p, hsa-miR-185-3p, hsa-miR-1909-3p, hsa-miR-193b-…	N/A
ENST00000620378.1|ENSG00000135253.15|OTTHUMG00000158363|-|KCP-208|KCP|4515|CDS:1-4515|	ENSG00000135253.15	KCP	4515	ENST00000620378.1	0.0024761	0	74.65		hsa-miR-10226, hsa-miR-10401-5p, hsa-miR-10526-3p, hsa-miR-11181-3p, hsa-miR-1202, hsa-miR-1207-5p, hsa-miR-12116, hsa-miR-12118, hsa-miR-12124, hsa-miR-12129, hsa-miR-1225-3p, hsa-miR-1228-5p, hsa-miR-1229-5p, hsa-miR-1246, hsa-miR-1255b-5p, hsa-miR-1260b, hsa-miR-1268a, hsa-miR-1268b, hsa-miR-1273h-5p, hsa-miR-1275, hsa-miR-149-3p, hsa-miR-16-2-3p, hsa-miR-1909-3p, hsa-miR-193b-5p, hsa-miR-197-…	N/A
ENST00000610776.4|ENSG00000135253.15|OTTHUMG00000158363|OTTHUMT00000403051.1|KCP-203|KCP|5108|UTR5:1-43|CDS:44-4930|UTR3:4931-5108|	ENSG00000135253.15	KCP	5108	ENST00000610776.4	0.00680551	0	74.79		hsa-miR-10226, hsa-miR-10401-5p, hsa-miR-10526-3p, hsa-miR-11181-3p, hsa-miR-1202, hsa-miR-1207-5p, hsa-miR-12116, hsa-miR-12120, hsa-miR-12129, hsa-miR-1225-3p, hsa-miR-1228-3p, hsa-miR-1228-5p, hsa-miR-1233-5p, hsa-miR-1236-3p, hsa-miR-1246, hsa-miR-1260b, hsa-miR-1265, hsa-miR-1268b, hsa-miR-1273h-5p, hsa-miR-1275, hsa-miR-149-3p, hsa-miR-16-2-3p, hsa-miR-1909-3p, hsa-miR-193b-5p, hsa-miR-197-…	N/A
ENST00000613019.4|ENSG00000135253.15|OTTHUMG00000158363|OTTHUMT00000476757.1|KCP-206|KCP|4853|UTR5:1-43|CDS:44-4750|UTR3:4751-4853|	ENSG00000135253.15	KCP	4853	ENST00000613019.4	0.00587741	0	75.23		hsa-miR-10226, hsa-miR-10401-5p, hsa-miR-10526-3p, hsa-miR-11181-3p, hsa-miR-1202, hsa-miR-1207-5p, hsa-miR-12116, hsa-miR-12124, hsa-miR-12129, hsa-miR-1225-3p, hsa-miR-1228-3p, hsa-miR-1228-5p, hsa-miR-1236-3p, hsa-miR-1246, hsa-miR-1255a, hsa-miR-1260b, hsa-miR-1265, hsa-miR-1268a, hsa-miR-1268b, hsa-miR-1273h-5p, hsa-miR-1275, hsa-miR-1304-5p, hsa-miR-149-3p, hsa-miR-16-2-3p, hsa-miR-185-3p, …	N/A
