# Supplementary material for: Linc2function: A Comprehensive Pipeline and Webserver for Long Non-Coding RNA (lncRNA) Identification and Functional Predictions Using Deep Learning Approaches
Source: Epigenomes. 2023 Sep 15;7(3):22. doi: 10.3390/epigenomes7030022 (PMC10528440; doi:10.3390/epigenomes7030022)
Supplement: Supplementary file 1 [file epigenomes-07-00022-s001.zip › Linc2function_Sup_2 Tables S3-S8.xlsx]

## Sheet: Table S3
Ensembl Gene ID	lncRNA Name	Tissue (FANTOM-CAT)	Number of transcipts	GeneClass(LncBook)	Disease (LncBook)	Dysregulation (LncBook)	Disease (EVLncRNAs)	Dysregulation（ EVLncRNAs）	Disease (FANTOM-CAT)
ENSG00000135253	KCP	male genital duct cerebellum metencephalon hindbrain	5	coding mRNA/lncRNA intergenic	hereditary haemorrhagic telangiectasia	expression	hereditary haemorrhagic telangiectasia	expression	cancer, Neoplasm, Abnormality of the cardiovascular system, Attention Deficit Disorder with Hyperactivity, attention deficit hyperactivity disorder
ENSG00000196096	SPAG16-DT (AC079610.2)	pituitary gland neuroendocrine gland diencephalon pineal body testis neuron projection bundle brain caudate nucleus gonad nervous system forebrain	1	lncRNA divergent	hereditary haemorrhagic telangiectasia	expression	hereditary haemorrhagic telangiectasia	expression	type 2 diabetes mellitus, Fasting hyperinsulinemia, Retinopathy, diabetic retinopathy
ENSG00000197251	LINC00336	pituitary gland thyroid gland male genital duct neuroendocrine gland diencephalon striatum putamen dorsal striatum caudate nucleus male reproductive organ telencephalic nucleus nucleus of brain cerebral subcortex globus pallidus forebrain pons brain	1	lncRNA intergenic	hereditary haemorrhagic telangiectasia	expression	hereditary haemorrhagic telangiectasia	expression	cognitive disorder
ENSG00000206129	AC006305.1 (CTD-2008L17.2)	thyroid gland throat general ecto-epithelial cell	3	lncRNA intergenic	hereditary haemorrhagic telangiectasia	expression	hereditary haemorrhagic telangiectasia	expression	Immunodeficiency, Human immunodeficiency virus infectious disease, HIV Infections
ENSG00000213523	SRA1	eosinophil	2	coding mRNA/lncRNA	hereditary haemorrhagic telangiectasia	expression	breast cancer, ovarian cancer, uterus cancer	regulation	prostate cancer, Prostatic Neoplasms
ENSG00000226496	LINC00323	spinal cord locus ceruleus pons brainstem nervous system neuron projection bundle medulla oblongata substantia nigra hindbrain nucleus of brain thalamic complex metencephalon endothelial cell of lymphatic vessel mast cell globus pallidus brain	5	lncRNA divergent	hereditary haemorrhagic telangiectasia	expression	hereditary haemorrhagic telangiectasia	expression	type 2 diabetes mellitus
ENSG00000231185	SPRY4-AS1 (AC005592.2)	pineal body neuroendocrine gland diencephalon middle temporal gyrus gyrus temporal lobe pituitary gland forebrain myotube brain	7	lncRNA divergent	hereditary haemorrhagic telangiectasia	expression	hereditary haemorrhagic telangiectasia	expression	testicular carcinoma, testicular germ cell cancer, Testicular Neoplasms, Immunodeficiency, common variable immunodeficiency, eye measurement, keratoconus, heart disease, Abnormality of the heart, Abnormality of blood and blood forming tissues, Cardiomyopathy, Chagas disease
ENSG00000232021	LEF1-AS1	alpha-beta T cell T cell lymphocyte thymus CD4-positive, alpha-beta T cell testis thymocyte CD8-positive, alpha-beta T cell gonad hemopoietic organ leukocyte hematopoietic cell mononuclear cell	9	lncRNA intergenic	hereditary haemorrhagic telangiectasia	expression	hereditary haemorrhagic telangiectasia	expression	Systemic lupus erythematosus, Leukemia Lymphocytic Chronic B Cell, chronic lymphocytic leukemia, cognitive disorder
ENSG00000232046	LINC01798 (AC007392.3)	cerebellum metencephalon hindbrain uterus hindgut internal female genitalia male genital duct	6	lncRNA intergenic	hereditary haemorrhagic telangiectasia	expression	hereditary haemorrhagic telangiectasia	expression	heart disease, Abnormality of the heart
ENSG00000232956	SNHG15	CD1a-positive Langerhans cell basophil	14	lncRNA intergenic	hereditary haemorrhagic telangiectasia	expression	hereditary haemorrhagic telangiectasia	expression	monocyte count
ENSG00000233154	LINC01762 (RP4-655J12.4)	eosinophil granulocyte natural killer cell myeloid leukocyte myeloid cell mononuclear cell basophil classical monocyte CD14-positive, CD16-positive monocyte	7	lncRNA intergenic	hereditary haemorrhagic telangiectasia	expression	hereditary haemorrhagic telangiectasia	expression	Sclerosis of metaphyses of the upper limbs, Glomerulosclerosis, Arteriosclerosis, multiple sclerosis, diabetes mellitus
ENSG00000237036	ZEB1-AS1	common myeloid progenitor thymus	11	lncRNA divergent	hereditary haemorrhagic telangiectasia	expression	hereditary haemorrhagic telangiectasia	expression	narcolepsy
ENSG00000254154	CRYZL2P-SEC16B (RP4-798P15.3)	N/A	3	lncRNA intergenic	hereditary haemorrhagic telangiectasia	expression	hereditary haemorrhagic telangiectasia	expression	obesity, Growth abnormality, Body Mass Index, Abnormality of body weight, Body Weight
ENSG00000259758	CASC7	reticulocyte	1	lncRNA intergenic	hereditary haemorrhagic telangiectasia	expression	hereditary haemorrhagic telangiectasia	expression	Fasting hypoglycemia, Glucose Tolerance Test, fasting blood glucose measurement, type 2 diabetes mellitus
ENSG00000264772	AC016876.2 (SNORA67)	N/A	1	sense overlap RNA	hereditary haemorrhagic telangiectasia	expression	hereditary haemorrhagic telangiectasia	expression	Testosterone, Sex Hormone Binding Globulin, Abnormality of glycoprotein metabolism, breast cancer, ovarian disease
Table S3: There are 15 genes supported by the three databases (FANTOM-CAT, LncBook and EVLncRNAs), and this table has the information of the lncRNAs. "Ensembl Gene ID" has the Ensembl IDs of the 15 genes. "lncRNA Name '' has the formal gene name of the lncRNAs from Ensembl and alias from FNATOM-CAT database. Genes can have several isoforms (transcripts), and the "Number of transcripts'' column re…

## Sheet: Table S4
Splicing	Start	End	Splice acceptor	Splice donor	Site	Alternative Splicing (1:Yes, 0: No)
AC006305	56003613	56191262
ENST00000382897.2	56191262	56190764		GT	canonical site	1
	56188350	56188278	AG	GT	canonical site
	56181474	56181349	AG	GT	canonical site
	56060204	56060104	AG	GT	canonical site
	56056659	56056542	AG	GT	canonical site
	56056054	56055905	AG	GT	canonical site
	56028940	56027797	AG	GT	canonical site
	56025395	56025341	AG	GT	canonical site
	56003904	56003613	AG		canonical site
ENST00000650203.1	56056040	56055905		GT	canonical site	1
	56037222	56037041	AG	GT	canonical site
	56028940	56027797	AG	GT	canonical site
	56025395	56025341	AG	GT	canonical site
	56003904	56003617	AG		canonical site
ENST00000589754.1	56068370	56068237		GT	canonical site	1
	56056006	56055905	AG	GT	canonical site
	56040650	56040332	AG		canonical site
LINC00323	41141493	41148198
ENST00000660097.1	41148040	41147962		GT	canonical site	1
	41145335	41145077	AG	GT	canonical site
	41143415	41141541	AG		canonical site
ENST00000654244.1	41148198	41147962		GT	canonical site	1
	41143415	41141493	AG		canonical site
ENST00000435493.2	41148067	41147962		GT	canonical site	1
	41147499	41147349	AG	GT	canonical site
	41143415	41141536	AG		canonical site
ENST00000441268.2	41148133	41147962		GT	canonical site	1
	41143415	41141493	AG		canonical site
ENST00000446910.1	41147433	41147349		GT	canonical site	0
	41145335	41145077	AG	GT	canonical site
	41143415	41143180	AG		canonical site
SPRY4-AS1	142325293	142672001
ENST00000668207.1	142390322	142390446		GT	canonical site	1
	142390921	142391051	AG	GT	canonical site
	142463970	142464059	AG	GT	canonical site
	142529995	142530125	AG	GT	canonical site
	142532887	142533702	AG		canonical site
ENST00000510311.5	142325293	142325370		GT	canonical site	1
	142345416	142345485	AG	GT	canonical site
	142353226	142353583	AG	GT	canonical site
	142463970	142464054	AG		canonical site
ENST00000443800.5	142404201	142404353		GT	canonical site	1
	142463970	142464059	AG	GT	canonical site
	142581802	142581914	AG	GT	canonical site
	142671792	142672001	AG		canonical site
ENST00000515288.1	142325298	142325370		GT	canonical site	1
	142345416	142345485	AG	GT	canonical site
	142353226	142353621	AG		canonical site
ENST00000414314.1	142581848	142581914		GT	canonical site	0
	142626737	142627190	AG		canonical site
ENST00000425963.1	142404218	142404353		GT	canonical site	1
	142463970	142464059	AG	GT	canonical site
	142529995	142530130	AG		canonical site
ENST00000514303.1	142353543	142353583		GT	canonical site	0
	142367829	142367886	AG	GT	canonical site
	142375602	142375654	AG		canonical site
LEF1-AS1	108167525	108258037
ENST00000436413.5	108167525	108167833		GT	canonical site	1
	108173419	108173519	AG	GT	canonical site
	108175792	108176426	AG		canonical site
ENST00000506314.1	108172709	108173058		GT	canonical site	1
	108173419	108176428	AG		canonical site
ENST00000507799.1	108172699	108173058		GT	canonical site	1
	108199822	108199920	AG		canonical site
ENST00000508266.1	108171771	108171979		GT	canonical site	1
	108173419	108173768	AG		canonical site
ENST00000508286.1	108173419	108173519		GT	canonical site	1
	108175792	108175993	AG	GT	canonical site
	108176290	108176430	AG		canonical site
ENST00000512129.2	108176288	108176387		GT	canonical site	1
	108199822	108199959	AG	GT	canonical site
	108256645	108257674	AG		canonical site
ENST00000512637.6	108172120	108173058		GT	canonical site	1
	108173419	108173519	AG	GT	canonical site
	108175792	108176427	AG		canonical site
ENST00000659790.1	108173340	108173519		GT	canonical site	1
	108175792	108176431	AG		canonical site
ENST00000665040.1	108171908	108171979		GT	canonical site	1
	108173419	108173519	AG	GT	canonical site
	108199822	108199959	AG	GT	canonical site
	108256645	108258037	AG		canonical site
LINC01798	66574030	66731223
ENST00000412944.1	66691446	66691554		GT	canonical site	1
	66691672	66691723	AG	GT	canonical site
	66697448	66697503	AG	GT	canonical site
	66713450	66713541	AG	GT	canonical site
	66729939	66730157	AG		canonical site
ENST00000423168.5	66689868	66689991		GT	canonical site	1
	66691672	66691723	AG	GT	canonical site
	66695203	66695581	AG		canonical site
ENST00000428590.5	66691438	66691554		GT	canonical site	1
	66691672	66691723	AG	GT	canonical site
	66697448	66697503	AG	GT	canonical site
	66713450	66713541	AG	GT	canonical site
	66715395	66715630	AG		canonical site
ENST00000433396.5	66574030	66574165		GT	canonical site	1
	66665721	66665817	AG	GT	canonical site
	66675201	66675230	AG	GT	canonical site
	66675758	66675821	AG	GT	canonical site
	66691672	66691723	AG	GT	canonical site
	66695203	66695505	AG		canonical site
ENST00000435389.6	66691416	66691547		GT	canonical site	1
	66691672	66691723	AG	GT	canonical site
	66695203	66696804	AG		canonical site
ENST00000653254.1	66691440	66691547		GT	canonical site	1
	66691672	66691723	AG	GT	canonical site
	66713450	66713541	AG	GT	canonical site
	66729939	66731223	AG		canonical site
SNHG15	44983023	44986961			canonical site
ENST00000438705.3	44986570	44986525		GT	canonical site	1
	44984046	44983822	AG	GT	canonical site
	44983322	44983085	AG		canonical site
ENST00000577700.5	44986637	44983822		GT	canonical site	1
	44983322	44983023	AG		canonical site
ENST00000578968.5	44986834	44986525		GT	canonical site	1
	44986097	44986021	AG	GT	canonical site
	44984426	44984357	AG	GT	canonical site
	44984046	44983822	AG	GT	canonical site
	44983322	44983023	AG		canonical site
ENST00000579383.5	44986656	44986525		GT	canonical site	1
	44986097	44986021	AG	GT	canonical site
	44984046	44983822	AG	GT	canonical site
	44983322	44983026	AG		canonical site
ENST00000580458.5	44986650	44986525		GT	canonical site	1
	44984426	44984357	AG	GT	canonical site
	44984046	44983822	AG	GT	canonical site
	44983322	44983034	AG		canonical site
ENST00000580528.2	44986961	44986525		GT	canonical site	1
	44986097	44983822	AG	GT	canonical site
	44983322	44983038	AG		canonical site
ENST00000582727.2	44986674	44986525		GT	canonical site	1
	44986097	44986021	AG	GT	canonical site
	44984426	44983028	AG		canonical site
ENST00000584327.5	44986560	44986525		GT	canonical site	1
	44986097	44986021	AG	GT	canonical site
	44984426	44984357	AG	GT	canonical site
	44983957	44983822	AG	GT	canonical site
	44983322	44983137	AG		canonical site
ENST00000584686.1	44986668	44986525		GT	canonical site	1
	44986097	44985882	AG	GT	canonical site
	44984426	44984357	AG	GT	canonical site
	44983957	44983847	AG		canonical site
ENST00000585030.5	44986669	44986525		GT	canonical site	1
	44986097	44985882	AG	GT	canonical site
	44984426	44984357	AG	GT	canonical site
	44984046	44983822	AG	GT	canonical site
	44983322	44983026	AG		canonical site
ENST00000653305.1	44986665	44986525		GT	canonical site	1
	44986097	44984357	AG	GT	canonical site
	44984046	44983822	AG	GT	canonical site
	44983322	44983086	AG		canonical site
ENST00000667119.1	44986693	44986525		GT	canonical site	1
	44986097	44983039	AG		canonical site
ENST00000667823.1	44986668	44986525		GT	canonical site	1
	44986097	44986021	AG	GT	canonical site
	44984426	44983822	AG	GT	canonical site
	44983322	44983026	AG		canonical site
ENST00000668580.1	44986699	44986525		GT	canonical site	1
	44986097	44986021	AG	GT	canonical site
	44984426	44984357	AG	GT	canonical site
	44984046	44983023	AG		canonical site
LINC01762	16423724	116478842
ENST00000423907.5	116478808	116478781		GT	canonical site	1
	116478172	116478052	AG	GT	canonical site
	116428494	116428382	AG	GT	canonical site
	116423915	116423724	AG		canonical site
ENST00000430107.2	116478250	116478052		GT	canonical site	1
	116466479	116466190	AG	GT	canonical site
	116463937	116463721	AG		canonical site
ENST00000430316.5	116478227	116478052		GT	canonical site	1
	116455215	116455065	AG	GT	canonical site
	116453168	116453035	AG		canonical site
ENST00000434879.1	116478826	116478781		GT	canonical site	1
	116474338	116474234	AG	GT	canonical site
	116455215	116455065	AG	GT	canonical site
	116453168	116453035	AG		canonical site
ENST00000437308.6	116466486	116466190		GT	canonical site	1
	116455215	116455065	AG	GT	canonical site
	116453168	116453034	AG		canonical site
ENST00000443219.5	116478842	116478781		GT	canonical site	1
	116478172	116478052	AG	GT	canonical site
	116455215	116455065	AG	GT	canonical site
	116452932	116452646	AG		canonical site
ENST00000668577.1	116478251	116478052		GT	canonical site	1
	116466479	116466190	AG	GT	canonical site
	116455215	116455065	AG	GT	canonical site
	116453168	116453042	AG		canonical site
ZEB1-AS1	31206278	31320447
ENST00000423714.1	31319881	31319515		GT	canonical site	1
	31318540	31318452	AG		canonical site
ENST00000424191.1	31318932	31318896		GT	canonical site	1
	31310015	31309893	AG	GT	canonical site
	31308152	31307993	AG		canonical site
ENST00000441257.1	31319027	31318896		GT	canonical site	1
	31318540	31318088	AG		canonical site
ENST00000450834.2	31319035	31318896		GT	canonical site	1
	31308152	31307717	AG		canonical site
ENST00000605946.1	31319691	31319515		GT	canonical site	1
	31206482	31206278	AG		canonical site
ENST00000606250.1	31320351	31320314		GT	canonical site	1
	31318976	31318442	AG		canonical site
ENST00000606286.1	31320447	31320283		GT	canonical site	1
	31318540	31318230	AG		canonical site
ENST00000607166.1	31319030	31316528			non-canonical site	0
ENST00000607455.1	31319062	31318884		GC	non-canonical site	1
	31318737	31318358	AG		canonical site
ENST00000656575.1	31319024	31318896		GT	canonical site	1
	31318540	31317659	AG		canonical site
ENST00000659795.1	31319092	31318896		GT	canonical site	1
	31318540	31316534	AG		canonical site
CRYZL2P-SEC16B	177928788	178038007
ENST00000354921.7	178022544	178022440		GT	canonical site	1
	177985929	177985860	AG	GT	canonical site
	177985062	177984956	AG	GC	non-canonical site
	177984418	177984206	AG	GT	canonical site
	177973309	177973193	AG	GT	canonical site
	177971467	177971396	AG	GT	canonical site
	177968039	177967683	AG	GT	canonical site
	177966005	177965893	AG	GT	canonical site
	177965167	177965047	AG	GT	canonical site
	177964279	177964171	AG	GT	canonical site
	177961734	177961590	AG	GT	canonical site
	177960942	177960791	AG	GT	canonical site
	177960403	177960342	AG	GT	canonical site
	177958975	177958840	AG	GT	canonical site
	177958362	177958132	AG	GC	non-canonical site
	177954376	177954279	AG	GT	canonical site
	177951995	177951914	AG	GT	canonical site
	177947942	177947825	AG	GT	canonical site
	177946531	177946420	AG	GT	canonical site
	177944666	177944561	AG	GT	canonical site
	177942040	177941900	AG	GT	canonical site
	177940714	177940610	AG	GT	canonical site
	177939777	177939702	AG	GT	canonical site
	177937513	177937214	AG	GT	canonical site
	177936365	177936298	AG	GT	canonical site
	177933636	177933484	AG	GT	canonical site
	177933312	177933214	AG	GT	canonical site
	177932806	177932698	AG	GT	canonical site
	177932569	177932490	AG	GT	canonical site
	177930643	177930545	AG	GT	canonical site
	177929929	177928788	AG		canonical site
ENST00000464428.2	178038007	178037897		GT	canonical site	1
	178037801	178037694	AG	GT	canonical site
	178034801	178034705	AG	GT	canonical site
	178022668	178022440	AG	GT	canonical site
	177968039	177967683	AG	GT	canonical site
	177966005	177965893	AG	GT	canonical site
	177965167	177965047	AG	GT	canonical site
	177964279	177964171	AG	GT	canonical site
	177961734	177960342	AG	GT	canonical site
	177958975	177958840	AG	GT	canonical site
	177958362	177958132	AG	GC	non-canonical site
	177954376	177954279	AG	GT	canonical site
	177951995	177951914	AG	GT	canonical site
	177947942	177947825	AG	GT	canonical site
	177946531	177946420	AG	GT	canonical site
	177944666	177944561	AG	GT	canonical site
	177942040	177941900	AG	GT	canonical site
	177940714	177940610	AG	GT	canonical site
	177939777	177939702	AG	GT	canonical site
	177937513	177937214	AG	GT	canonical site
	177936365	177936298	AG	GT	canonical site
	177933636	177933484	AG	GT	canonical site
	177933312	177933214	AG	GT	canonical site
	177932806	177932698	AG	GT	canonical site
	177932569	177932490	AG	GT	canonical site
	177930643	177930545	AG	GT	canonical site
	177929929	177928791	AG		canonical site
ENST00000466953.6	178022587	178022440		GT	canonical site	1
	177968039	177967683	AG	GT	canonical site
	177966005	177965893	AG	GT	canonical site
	177965167	177965047	AG	GT	canonical site
	177964279	177964171	AG	GT	canonical site
	177961734	177961590	AG	GT	canonical site
	177960939	177958840	AG	GT	canonical site
	177958362	177958132	AG	GC	non-canonical site
	177954376	177954279	AG	GT	canonical site
	177951995	177951914	AG	GT	canonical site
	177947942	177947825	AG	GT	canonical site
	177946531	177946420	AG	GT	canonical site
	177944666	177944561	AG	GT	canonical site
	177942040	177941900	AG	GT	canonical site
	177940714	177940610	AG	GT	canonical site
	177939777	177939702	AG	GT	canonical site
	177937513	177937214	AG	GT	canonical site
	177936365	177936298	AG	GT	canonical site
	177933636	177933484	AG	GT	canonical site
	177933312	177933214	AG	GT	canonical site
	177932809	177932698	AG	GT	canonical site
	177932569	177932490	AG	GT	canonical site
	177930643	177930545	AG	GT	canonical site
	177929929	177928791	AG		canonical site
SRA1	140537340	140551128
ENST00000336283.8	140558252	140557428		GT	canonical site	1
	140557272	140557147	AG	GT	canonical site
	140552184	140551982	AG	GT	canonical site
	140551169	140551061	AG	GT	canonical site
	140550911	140550068	AG		canonical site
ENST00000602657.1	140551128	140551061		GT	canonical site	1
	140550911	140550841	AG	GT	canonical site
	140537661	140537340	AG		canonical site
Table S4: This table is about the splicing information of the 10 genes with multiple transcripts. The "Splicing" column has the gene names in columns with colour and the transcript names collected from the Ensembl database. The rows under each gene names are the information of the exons of the transcripts. The "Start" and "End" columns are the start and end positions of the genes and exons. The "…

## Sheet: Table S5
ID	Gene ID	Gene Name	Length	Transcript ID	Linc2function score	Class prediction (1: non-coding, 0: coding)	TFP	miRNA Interactome (linc2function)	RBP (linc2function)	Alternative Splicing (1: Yes, 0: No)
ENST00000668577.1|ENSG00000233154.6|OTTHUMG00000014035|OTTHUMT00000526310.1|LINC01762-207|LINC01762|768|	ENSG00000233154.6	LINC01762	768	ENST00000668577.1	0.977851	1	0	hsa-miR-10226, hsa-miR-10394-3p, hsa-miR-10396a-5p, hsa-miR-10526-3p, hsa-miR-11181-5p, hsa-miR-1182, hsa-miR-1202, hsa-miR-1207-5p, hsa-miR-12118, hsa-miR-1224-3p, hsa-miR-1224-5p, hsa-miR-1225-3p, hsa-miR-1225-5p, hsa-miR-1227-5p, hsa-miR-1228-5p, hsa-miR-1229-5p, hsa-miR-122b-3p, hsa-miR-1233-5p, hsa-miR-1234-3p, hsa-miR-1236-5p, hsa-miR-1237-5p, hsa-miR-1250-3p, hsa-miR-1268a, hsa-miR-1268b, …	NONO, PABPC1, RBMY1A1, a2bp1, FUS, Pum2, SFRS9, MBNL1, EIF4B, KHSRP, Vts1, RBMX, SFRS1, ELAVL1	1
ENST00000430107.2|ENSG00000233154.6|OTTHUMG00000014035|OTTHUMT00000097635.1|LINC01762-202|LINC01762|706|	ENSG00000233154.6	LINC01762	706	ENST00000430107.2	0.972991	1	0	hsa-miR-10392-5p, hsa-miR-10401-5p, hsa-miR-10526-3p, hsa-miR-11181-3p, hsa-miR-11181-5p, hsa-miR-1207-5p, hsa-miR-12120, hsa-miR-12129, hsa-miR-122-5p, hsa-miR-1224-3p, hsa-miR-1224-5p, hsa-miR-1225-5p, hsa-miR-1228-5p, hsa-miR-1249-5p, hsa-miR-1255b-5p, hsa-miR-125b-5p, hsa-miR-1260b, hsa-miR-1268b, hsa-miR-1275, hsa-miR-129-5p, hsa-miR-1290, hsa-miR-1293, hsa-miR-149-3p, hsa-miR-149-5p, hsa-mi…	HNRNPA1, PABPC1, RBMY1A1, a2bp1, Pum2, MBNL1, EIF4B, KHSRP, Vts1, RBMX, SFRS1, ELAVL1	1
ENST00000438705.3|ENSG00000232956.9|OTTHUMG00000179544|OTTHUMT00000447031.1|SNHG15-201|SNHG15|509|	ENSG00000232956.9	SNHG15	509	ENST00000438705.3	0.967487	1	0	hsa-miR-10396a-5p, hsa-miR-105-5p, hsa-miR-10526-3p, hsa-miR-11181-3p, hsa-miR-1183, hsa-miR-12128, hsa-miR-1224-3p, hsa-miR-1227-5p, hsa-miR-1228-5p, hsa-miR-1268a, hsa-miR-1268b, hsa-miR-1275, hsa-miR-1279, hsa-miR-1292-5p, hsa-miR-149-3p, hsa-miR-150-3p, hsa-miR-1587, hsa-miR-1976, hsa-miR-2392, hsa-miR-3127-5p, hsa-miR-3151-3p, hsa-miR-3173-3p, hsa-miR-328-5p, hsa-miR-3622b-5p, hsa-miR-3936, …	NONO, FUS, SFRS9, MBNL1, EIF4B, KHSRP, YTHDC1, RBMX, SFRS1, ELAVL1	1
ENST00000512637.6|ENSG00000232021.7|OTTHUMG00000161028|OTTHUMT00000363474.1|LEF1-AS1-207|LEF1-AS1|1676|	ENSG00000232021.7	LEF1-AS1	1676	ENST00000512637.6	0.966215	1	0	hsa-miR-10401-5p, hsa-miR-10526-3p, hsa-miR-1181, hsa-miR-12124, hsa-miR-12129, hsa-miR-12135, hsa-miR-1226-5p, hsa-miR-1227-3p, hsa-miR-1228-3p, hsa-miR-1228-5p, hsa-miR-1229-3p, hsa-miR-1229-5p, hsa-miR-1233-5p, hsa-miR-1236-3p, hsa-miR-1238-3p, hsa-miR-125a-5p, hsa-miR-1260a, hsa-miR-1265, hsa-miR-1268a, hsa-miR-1268b, hsa-miR-1293, hsa-miR-1343-3p, hsa-miR-149-3p, hsa-miR-1908-5p, hsa-miR-190…	HNRNPA1, NONO, EIF4B, sap-49, PABPC1, RBMY1A1, FUS, ACO1, Pum2, SFRS9, MBNL1, KHSRP, YBX1, YTHDC1, RBMX, RBM4, KHDRBS3, SFRS1, ELAVL1	1
ENST00000441268.2|ENSG00000226496.3|OTTHUMG00000086741|OTTHUMT00000195053.1|LINC00323-202|LINC00323|2095|	ENSG00000226496.3	LINC00323	2095	ENST00000441268.2	0.961455	1	0	hsa-miR-10526-3p, hsa-miR-1225-3p, hsa-miR-1228-3p, hsa-miR-1229-3p, hsa-miR-1229-5p, hsa-miR-1249-5p, hsa-miR-1260a, hsa-miR-1268a, hsa-miR-1268b, hsa-miR-1470, hsa-miR-1913, hsa-miR-204-5p, hsa-miR-211-5p, hsa-miR-2276-5p, hsa-miR-3059-5p, hsa-miR-3141, hsa-miR-3154, hsa-miR-3162-3p, hsa-miR-3162-5p, hsa-miR-3184-3p, hsa-miR-346, hsa-miR-3679-5p, hsa-miR-3940-3p, hsa-miR-4270, hsa-miR-4290, hsa…	ELAVL2, A2BP1, NONO, PABPC1, RBMY1A1, a2bp1, FUS, ACO1, Pum2, SFRS9, MBNL1, EIF4B, KHSRP, RBMX, SFRS13A, RBM4, SFRS1, KHDRBS3, ELAVL1	1
ENST00000510311.5|ENSG00000231185.7|OTTHUMG00000133693|OTTHUMT00000370676.1|SPRY4-AS1-204|SPRY4-AS1|591|	ENSG00000231185.7	SPRY4-AS1	591	ENST00000510311.5	0.958354	1	0	hsa-miR-103a-3p, hsa-miR-10400-5p, hsa-miR-10401-5p, hsa-miR-10526-3p, hsa-miR-11181-3p, hsa-miR-11399, hsa-miR-1181, hsa-miR-1182, hsa-miR-1183, hsa-miR-12114, hsa-miR-12116, hsa-miR-12119, hsa-miR-12127, hsa-miR-1224-3p, hsa-miR-1224-5p, hsa-miR-1229-5p, hsa-miR-1233-5p, hsa-miR-1236-5p, hsa-miR-1237-5p, hsa-miR-1260a, hsa-miR-1268a, hsa-miR-1268b, hsa-miR-1275, hsa-miR-129-5p, hsa-miR-1296-5p,…	A2BP1, NONO, RBMY1A1, a2bp1, FUS, Pum2, MBNL1, EIF4B, YBX1, RBMX, RBM4, SFRS1, ELAVL1	1
ENST00000653254.1|ENSG00000232046.7|OTTHUMG00000152838|OTTHUMT00000528975.1|LINC01798-206|LINC01798|1537|	ENSG00000232046.7	LINC01798	1537	ENST00000653254.1	0.957444	1	0	hsa-miR-10396b-5p, hsa-miR-10401-5p, hsa-miR-1183, hsa-miR-12125, hsa-miR-1224-3p, hsa-miR-1227-3p, hsa-miR-1228-5p, hsa-miR-1229-3p, hsa-miR-1229-5p, hsa-miR-1233-5p, hsa-miR-1236-3p, hsa-miR-1236-5p, hsa-miR-1237-3p, hsa-miR-1268b, hsa-miR-1281, hsa-miR-1293, hsa-miR-1296-5p, hsa-miR-145-5p, hsa-miR-1470, hsa-miR-149-3p, hsa-miR-149-5p, hsa-miR-150-3p, hsa-miR-1587, hsa-miR-1910-3p, hsa-miR-193…	NONO, PABPC1, RBMY1A1, FUS, Pum2, MBNL1, EIF4B, YTHDC1, RBMX, KHDRBS3, SFRS1, ELAVL1	1
ENST00000660097.1|ENSG00000226496.3|OTTHUMG00000086741|OTTHUMT00000518745.1|LINC00323-205|LINC00323|2213|	ENSG00000226496.3	LINC00323	2213	ENST00000660097.1	0.954855	1	0	hsa-miR-10526-3p, hsa-miR-1224-5p, hsa-miR-1225-3p, hsa-miR-1228-3p, hsa-miR-1229-3p, hsa-miR-1229-5p, hsa-miR-1249-5p, hsa-miR-1260a, hsa-miR-1268a, hsa-miR-1268b, hsa-miR-1470, hsa-miR-1913, hsa-miR-197-5p, hsa-miR-204-5p, hsa-miR-211-5p, hsa-miR-2276-5p, hsa-miR-3059-5p, hsa-miR-3141, hsa-miR-3154, hsa-miR-3162-3p, hsa-miR-3162-5p, hsa-miR-3184-3p, hsa-miR-346, hsa-miR-3679-5p, hsa-miR-4270, h…	ELAVL2, A2BP1, NONO, PABPC1, RBMY1A1, a2bp1, FUS, ACO1, Pum2, SFRS9, MBNL1, EIF4B, KHSRP, RBMX, SFRS13A, RBM4, SFRS1, KHDRBS3, ELAVL1	1
ENST00000665040.1|ENSG00000232021.7|OTTHUMG00000161028|OTTHUMT00000526847.1|LEF1-AS1-209|LEF1-AS1|1704|	ENSG00000232021.7	LEF1-AS1	1704	ENST00000665040.1	0.954154	1	0	hsa-miR-10226, hsa-miR-10392-5p, hsa-miR-10396b-5p, hsa-miR-10526-3p, hsa-miR-11181-3p, hsa-miR-11400, hsa-miR-1183, hsa-miR-1199-5p, hsa-miR-1207-5p, hsa-miR-12116, hsa-miR-1224-3p, hsa-miR-1227-5p, hsa-miR-1228-5p, hsa-miR-1229-5p, hsa-miR-1236-5p, hsa-miR-1237-3p, hsa-miR-1238-3p, hsa-miR-1246, hsa-miR-1260b, hsa-miR-1268b, hsa-miR-1275, hsa-miR-1284, hsa-miR-1298-3p, hsa-miR-1301-3p, hsa-miR-…	ybx2-a, NONO, sap-49, PABPC1, FUS, Pum2, SFRS9, MBNL1, EIF4B, KHSRP, RBMX, KHDRBS3, SFRS1, ELAVL1	1
ENST00000424191.1|ENSG00000237036.5|OTTHUMG00000017905|OTTHUMT00000047444.1|ZEB1-AS1-202|ZEB1-AS1|320|	ENSG00000237036.5	ZEB1-AS1	320	ENST00000424191.1	0.952376	1	0	hsa-miR-10526-3p, hsa-miR-1207-5p, hsa-miR-1224-5p, hsa-miR-1229-5p, hsa-miR-1260a, hsa-miR-1268a, hsa-miR-1268b, hsa-miR-1273h-5p, hsa-miR-149-3p, hsa-miR-197-5p, hsa-miR-1976, hsa-miR-2392, hsa-miR-30b-3p, hsa-miR-3147, hsa-miR-3153, hsa-miR-3162-5p, hsa-miR-3164, hsa-miR-3192-5p, hsa-miR-320a-5p, hsa-miR-328-5p, hsa-miR-365a-5p, hsa-miR-3689b-3p, hsa-miR-3689c, hsa-miR-4259, hsa-miR-4271, hsa-…	A2BP1, EIF4B, ybx2-a, a2bp1, FUS, ACO1, MBNL1, RBMX, SFRS1, ELAVL1	1
ENST00000654244.1|ENSG00000226496.3|OTTHUMG00000086741|OTTHUMT00000506710.1|LINC00323-204|LINC00323|2160|	ENSG00000226496.3	LINC00323	2160	ENST00000654244.1	0.950918	1	0	hsa-miR-10526-3p, hsa-miR-1225-3p, hsa-miR-1228-3p, hsa-miR-1229-3p, hsa-miR-1229-5p, hsa-miR-1249-5p, hsa-miR-1260a, hsa-miR-1268a, hsa-miR-1268b, hsa-miR-1470, hsa-miR-1913, hsa-miR-204-5p, hsa-miR-211-5p, hsa-miR-2276-5p, hsa-miR-3059-5p, hsa-miR-3141, hsa-miR-3154, hsa-miR-3162-3p, hsa-miR-3162-5p, hsa-miR-3184-3p, hsa-miR-346, hsa-miR-3679-5p, hsa-miR-3940-3p, hsa-miR-4270, hsa-miR-4290, hsa…	ELAVL2, A2BP1, ZRANB2, NONO, PABPC1, RBMY1A1, a2bp1, FUS, ACO1, Pum2, SFRS9, MBNL1, EIF4B, KHSRP, RBMX, SFRS13A, RBM4, SFRS1, KHDRBS3, ELAVL1	1
ENST00000668580.1|ENSG00000232956.9|OTTHUMG00000179544|OTTHUMT00000512989.1|SNHG15-214|SNHG15|1346|	ENSG00000232956.9	SNHG15	1346	ENST00000668580.1	0.95028	1	0	hsa-miR-10401-5p, hsa-miR-11181-5p, hsa-miR-1183, hsa-miR-1185-2-3p, hsa-miR-1200, hsa-miR-1207-3p, hsa-miR-12128, hsa-miR-12129, hsa-miR-1227-3p, hsa-miR-1227-5p, hsa-miR-1228-3p, hsa-miR-1228-5p, hsa-miR-1233-5p, hsa-miR-1234-3p, hsa-miR-1237-5p, hsa-miR-1255b-5p, hsa-miR-1268a, hsa-miR-1268b, hsa-miR-1275, hsa-miR-1293, hsa-miR-139-5p, hsa-miR-145-5p, hsa-miR-146b-5p, hsa-miR-1470, hsa-miR-149…	HNRNPA1, EIF4B, NONO, PABPC1, RBMY1A1, a2bp1, FUS, Pum2, SFRS9, MBNL1, KHSRP, YTHDC1, RBMX, SFRS13A, RBM4, KHDRBS3, SFRS1, ELAVL1	1
ENST00000653305.1|ENSG00000232956.9|OTTHUMG00000179544|OTTHUMT00000523437.1|SNHG15-211|SNHG15|2344|	ENSG00000232956.9	SNHG15	2344	ENST00000653305.1	0.948391	1	0	hsa-miR-10401-5p, hsa-miR-11181-3p, hsa-miR-12119, hsa-miR-1224-5p, hsa-miR-1227-5p, hsa-miR-1228-3p, hsa-miR-1228-5p, hsa-miR-1229-5p, hsa-miR-1249-5p, hsa-miR-1268b, hsa-miR-1281, hsa-miR-149-3p, hsa-miR-150-3p, hsa-miR-2392, hsa-miR-3141, hsa-miR-3147, hsa-miR-328-5p, hsa-miR-3622a-5p, hsa-miR-3679-5p, hsa-miR-4270, hsa-miR-4298, hsa-miR-4433a-3p, hsa-miR-4437, hsa-miR-4472, hsa-miR-4516, hsa-…	ELAVL2, SNRPA, NONO, sap-49, PABPC1, RBMY1A1, FUS, ACO1, Pum2, SFRS9, MBNL1, EIF4B, KHSRP, YBX1, YTHDC1, RBMX, SFRS13A, RBM4, KHDRBS3, SFRS1, ELAVL1	1
ENST00000443219.5|ENSG00000233154.6|OTTHUMG00000014035|OTTHUMT00000097629.1|LINC01762-206|LINC01762|621|	ENSG00000233154.6	LINC01762	621	ENST00000443219.5	0.942122	1	0	hsa-miR-10401-3p, hsa-miR-10401-5p, hsa-miR-10526-3p, hsa-miR-1184, hsa-miR-12124, hsa-miR-1224-3p, hsa-miR-1226-3p, hsa-miR-1226-5p, hsa-miR-1227-5p, hsa-miR-1228-5p, hsa-miR-1229-3p, hsa-miR-1229-5p, hsa-miR-1234-3p, hsa-miR-1236-5p, hsa-miR-1237-5p, hsa-miR-1265, hsa-miR-1268b, hsa-miR-1273h-5p, hsa-miR-1275, hsa-miR-1276, hsa-miR-1288-3p, hsa-miR-135a-3p, hsa-miR-149-3p, hsa-miR-150-3p, hsa-m…	NONO, sap-49, RBMY1A1, a2bp1, FUS, Pum2, SFRS9, MBNL1, EIF4B, KHSRP, RBMX, RBM4, SFRS1, ELAVL1	1
ENST00000584686.1|ENSG00000232956.9|OTTHUMG00000179544|OTTHUMT00000447034.1|SNHG15-209|SNHG15|541|	ENSG00000232956.9	SNHG15	541	ENST00000584686.1	0.941972	1	0	hsa-miR-10401-5p, hsa-miR-11181-3p, hsa-miR-11181-5p, hsa-miR-11399, hsa-miR-1207-5p, hsa-miR-12119, hsa-miR-12128, hsa-miR-1227-5p, hsa-miR-1228-5p, hsa-miR-1229-5p, hsa-miR-1249-5p, hsa-miR-1268a, hsa-miR-1268b, hsa-miR-1272, hsa-miR-150-3p, hsa-miR-211-3p, hsa-miR-2392, hsa-miR-3129-3p, hsa-miR-3141, hsa-miR-3147, hsa-miR-3154, hsa-miR-3162-5p, hsa-miR-3173-3p, hsa-miR-3178, hsa-miR-3189-5p, h…	RBMY1A1, FUS, Pum2, MBNL1, EIF4B, KHSRP, YBX1, RBMX, RBM4, SFRS1, ELAVL1	1
ENST00000434879.1|ENSG00000233154.6|OTTHUMG00000014035|OTTHUMT00000097631.1|LINC01762-204|LINC01762|436|	ENSG00000233154.6	LINC01762	436	ENST00000434879.1	0.938772	1	0	hsa-miR-10401-5p, hsa-miR-10526-3p, hsa-miR-1184, hsa-miR-1207-5p, hsa-miR-12114, hsa-miR-12129, hsa-miR-12136, hsa-miR-1225-3p, hsa-miR-1228-3p, hsa-miR-1228-5p, hsa-miR-1229-5p, hsa-miR-1236-5p, hsa-miR-1238-3p, hsa-miR-1266-3p, hsa-miR-1268a, hsa-miR-1268b, hsa-miR-1284, hsa-miR-1285-5p, hsa-miR-1295b-5p, hsa-miR-135a-3p, hsa-miR-149-3p, hsa-miR-150-3p, hsa-miR-1587, hsa-miR-1825, hsa-miR-183-…	EIF4B, NONO, PABPC1, RBMY1A1, a2bp1, FUS, Pum2, SFRS9, MBNL1, KHSRP, RBMX, SFRS1, ELAVL1	1
ENST00000508286.1|ENSG00000232021.7|OTTHUMG00000161028|OTTHUMT00000363479.1|LEF1-AS1-205|LEF1-AS1|444|	ENSG00000232021.7	LEF1-AS1	444	ENST00000508286.1	0.914526	1	0	hsa-miR-10226, hsa-miR-10392-5p, hsa-miR-10397-5p, hsa-miR-10398-5p, hsa-miR-10401-5p, hsa-miR-10526-3p, hsa-miR-106b-3p, hsa-miR-11181-3p, hsa-miR-1183, hsa-miR-1207-5p, hsa-miR-12118, hsa-miR-1224-3p, hsa-miR-1225-5p, hsa-miR-1227-5p, hsa-miR-1228-5p, hsa-miR-1229-5p, hsa-miR-1233-3p, hsa-miR-1236-5p, hsa-miR-1237-5p, hsa-miR-1249-3p, hsa-miR-1260b, hsa-miR-1268a, hsa-miR-1268b, hsa-miR-1273h-5…	sap-49, FUS, MBNL1, EIF4B, RBMX, SFRS1	1
ENST00000606250.1|ENSG00000237036.5|OTTHUMG00000017905|OTTHUMT00000470839.1|ZEB1-AS1-206|ZEB1-AS1|573|	ENSG00000237036.5	ZEB1-AS1	573	ENST00000606250.1	0.906724	1	0	hsa-miR-10392-3p, hsa-miR-10401-3p, hsa-miR-1224-3p, hsa-miR-1225-3p, hsa-miR-1227-3p, hsa-miR-1228-5p, hsa-miR-1229-3p, hsa-miR-1281, hsa-miR-130b-5p, hsa-miR-149-3p, hsa-miR-2116-3p, hsa-miR-3147, hsa-miR-3156-3p, hsa-miR-3162-3p, hsa-miR-3162-5p, hsa-miR-3665, hsa-miR-3679-5p, hsa-miR-4270, hsa-miR-4271, hsa-miR-4433a-5p, hsa-miR-4433b-3p, hsa-miR-4466, hsa-miR-4632-5p, hsa-miR-4646-3p, hsa-mi…	ZRANB2, HNRNPA1, EIF4B, NONO, FUS, Pum2, SFRS9, MBNL1, KHSRP, Vts1, RBMX, RBM4, SFRS1, ELAVL1	1
ENST00000582727.2|ENSG00000232956.9|OTTHUMG00000179544|OTTHUMT00000447033.1|SNHG15-207|SNHG15|1626|	ENSG00000232956.9	SNHG15	1626	ENST00000582727.2	0.905448	1	0	hsa-miR-11181-3p, hsa-miR-11181-5p, hsa-miR-1178-5p, hsa-miR-1183, hsa-miR-1200, hsa-miR-1207-3p, hsa-miR-1207-5p, hsa-miR-12116, hsa-miR-12118, hsa-miR-12129, hsa-miR-1224-3p, hsa-miR-1226-3p, hsa-miR-1227-3p, hsa-miR-1228-3p, hsa-miR-1228-5p, hsa-miR-1229-5p, hsa-miR-1233-5p, hsa-miR-1234-3p, hsa-miR-1236-5p, hsa-miR-1237-5p, hsa-miR-1249-5p, hsa-miR-1255b-5p, hsa-miR-1260a, hsa-miR-1268a, hsa-…	ZRANB2, HNRNPA1, NONO, PABPC1, RBMY1A1, a2bp1, FUS, Pum2, SFRS9, MBNL1, EIF4B, KHSRP, YBX1, YTHDC1, RBMX, SFRS13A, RBM4, KHDRBS3, SFRS1, ELAVL1	1
ENST00000425963.1|ENSG00000231185.7|OTTHUMG00000133693|OTTHUMT00000257945.1|SPRY4-AS1-202|SPRY4-AS1|362|	ENSG00000231185.7	SPRY4-AS1	362	ENST00000425963.1	0.901638	1	0	hsa-miR-10226, hsa-miR-10396b-5p, hsa-miR-10398-5p, hsa-miR-10401-5p, hsa-miR-10526-3p, hsa-miR-1184, hsa-miR-12114, hsa-miR-1228-3p, hsa-miR-1228-5p, hsa-miR-1229-3p, hsa-miR-1229-5p, hsa-miR-1268a, hsa-miR-1268b, hsa-miR-1275, hsa-miR-1293, hsa-miR-149-3p, hsa-miR-187-5p, hsa-miR-1909-3p, hsa-miR-197-5p, hsa-miR-2053, hsa-miR-211-3p, hsa-miR-2861, hsa-miR-301b-5p, hsa-miR-302d-3p, hsa-miR-302f,…	sap-49, FUS, Pum2, MBNL1, EIF4B, RBMX, SFRS1, KHDRBS3, ELAVL1	1
ENST00000578968.5|ENSG00000232956.9|OTTHUMG00000179544|OTTHUMT00000447012.1|SNHG15-203|SNHG15|982|	ENSG00000232956.9	SNHG15	982	ENST00000578968.5	0.893497	1	0	hsa-miR-10396b-5p, hsa-miR-10398-5p, hsa-miR-10526-3p, hsa-miR-1182, hsa-miR-1183, hsa-miR-1184, hsa-miR-1207-5p, hsa-miR-12118, hsa-miR-12129, hsa-miR-1224-3p, hsa-miR-1227-3p, hsa-miR-1227-5p, hsa-miR-1228-5p, hsa-miR-1229-3p, hsa-miR-1233-5p, hsa-miR-1237-5p, hsa-miR-1249-5p, hsa-miR-1255b-5p, hsa-miR-1268a, hsa-miR-1268b, hsa-miR-1275, hsa-miR-129-5p, hsa-miR-1301-3p, hsa-miR-1323, hsa-miR-13…	EIF4B, NONO, PABPC1, RBMY1A1, FUS, Pum2, SFRS9, MBNL1, KHSRP, YTHDC1, RBMX, RBM4, SFRS1, ELAVL1	1
ENST00000659790.1|ENSG00000232021.7|OTTHUMG00000161028|OTTHUMT00000506293.1|LEF1-AS1-208|LEF1-AS1|820|	ENSG00000232021.7	LEF1-AS1	820	ENST00000659790.1	0.893098	1	0	hsa-miR-10226, hsa-miR-10397-5p, hsa-miR-10400-5p, hsa-miR-10526-3p, hsa-miR-11181-3p, hsa-miR-1207-3p, hsa-miR-12114, hsa-miR-12120, hsa-miR-1224-3p, hsa-miR-1224-5p, hsa-miR-1226-3p, hsa-miR-1228-5p, hsa-miR-1229-5p, hsa-miR-1236-5p, hsa-miR-1249-3p, hsa-miR-1249-5p, hsa-miR-1260a, hsa-miR-1260b, hsa-miR-1268a, hsa-miR-1268b, hsa-miR-1273h-5p, hsa-miR-1275, hsa-miR-1301-5p, hsa-miR-1306-5p, hsa…	HNRNPA1, NONO, sap-49, FUS, Pum2, MBNL1, EIF4B, RBMX, RBM4, SFRS1, ELAVL1	1
ENST00000659795.1|ENSG00000237036.5|OTTHUMG00000017905|OTTHUMT00000522886.1|ZEB1-AS1-211|ZEB1-AS1|2204|	ENSG00000237036.5	ZEB1-AS1	2204	ENST00000659795.1	0.892665	1	0	hsa-miR-10526-3p, hsa-miR-1207-5p, hsa-miR-1224-3p, hsa-miR-1228-5p, hsa-miR-1229-5p, hsa-miR-1237-5p, hsa-miR-1268a, hsa-miR-1268b, hsa-miR-1281, hsa-miR-130b-5p, hsa-miR-149-3p, hsa-miR-197-5p, hsa-miR-2392, hsa-miR-3162-5p, hsa-miR-328-5p, hsa-miR-365a-5p, hsa-miR-3679-5p, hsa-miR-3936, hsa-miR-4271, hsa-miR-4298, hsa-miR-4433a-3p, hsa-miR-4433b-3p, hsa-miR-4463, hsa-miR-4466, hsa-miR-4646-3p,…	ZFP36, ZRANB2, HNRNPA1, EIF4B, NONO, sap-49, PABPC1, RBMY1A1, FUS, Pum2, SFRS9, MBNL1, KHSRP, RBMX, SFRS13A, RBM4, KHDRBS3, SFRS1, ELAVL1	1
ENST00000584327.5|ENSG00000232956.9|OTTHUMG00000179544|OTTHUMT00000447032.1|SNHG15-208|SNHG15|505|	ENSG00000232956.9	SNHG15	505	ENST00000584327.5	0.890945	1	0	hsa-miR-10526-3p, hsa-miR-11181-3p, hsa-miR-11399, hsa-miR-1226-5p, hsa-miR-1228-5p, hsa-miR-1229-5p, hsa-miR-1268a, hsa-miR-1268b, hsa-miR-1273h-5p, hsa-miR-1301-3p, hsa-miR-149-3p, hsa-miR-150-3p, hsa-miR-1908-3p, hsa-miR-197-5p, hsa-miR-211-3p, hsa-miR-26a-1-3p, hsa-miR-2861, hsa-miR-3127-5p, hsa-miR-3138, hsa-miR-3141, hsa-miR-3151-5p, hsa-miR-3153, hsa-miR-3162-5p, hsa-miR-328-5p, hsa-miR-36…	NONO, RBMY1A1, FUS, MBNL1, EIF4B, KHSRP, YTHDC1, RBMX, SFRS1, ELAVL1	1
ENST00000423168.5|ENSG00000232046.7|OTTHUMG00000152838|OTTHUMT00000328216.1|LINC01798-202|LINC01798|555|	ENSG00000232046.7	LINC01798	555	ENST00000423168.5	0.885238	1	0	hsa-miR-10392-5p, hsa-miR-10401-5p, hsa-miR-10526-3p, hsa-miR-1183, hsa-miR-1184, hsa-miR-1200, hsa-miR-12114, hsa-miR-12118, hsa-miR-1225-5p, hsa-miR-1228-5p, hsa-miR-1229-5p, hsa-miR-1236-3p, hsa-miR-1236-5p, hsa-miR-1237-3p, hsa-miR-1249-5p, hsa-miR-1268a, hsa-miR-1268b, hsa-miR-1275, hsa-miR-1294, hsa-miR-1306-5p, hsa-miR-1470, hsa-miR-183-3p, hsa-miR-185-3p, hsa-miR-1912-5p, hsa-miR-197-5p, …	PABPC1, RBMY1A1, a2bp1, FUS, Pum2, MBNL1, RBMX, SFRS1, KHDRBS3	1
ENST00000656575.1|ENSG00000237036.5|OTTHUMG00000017905|OTTHUMT00000506454.1|ZEB1-AS1-210|ZEB1-AS1|1011|	ENSG00000237036.5	ZEB1-AS1	1011	ENST00000656575.1	0.873467	1	0	hsa-miR-10392-3p, hsa-miR-10526-3p, hsa-miR-1207-5p, hsa-miR-1224-3p, hsa-miR-1228-5p, hsa-miR-1229-5p, hsa-miR-1233-5p, hsa-miR-1237-5p, hsa-miR-1268b, hsa-miR-1281, hsa-miR-130b-5p, hsa-miR-149-3p, hsa-miR-197-5p, hsa-miR-2392, hsa-miR-3141, hsa-miR-3154, hsa-miR-3162-5p, hsa-miR-328-5p, hsa-miR-4271, hsa-miR-4433a-3p, hsa-miR-4433b-3p, hsa-miR-4466, hsa-miR-4646-3p, hsa-miR-4651, hsa-miR-4655-…	HNRNPA1, EIF4B, NONO, RBMY1A1, FUS, Pum2, SFRS9, MBNL1, KHSRP, RBMX, SFRS13A, RBM4, KHDRBS3, SFRS1, ELAVL1	1
ENST00000579383.5|ENSG00000232956.9|OTTHUMG00000179544|OTTHUMT00000447028.1|SNHG15-204|SNHG15|731|	ENSG00000232956.9	SNHG15	731	ENST00000579383.5	0.867863	1	0	hsa-miR-10396b-5p, hsa-miR-10399-3p, hsa-miR-10401-5p, hsa-miR-10526-3p, hsa-miR-11181-3p, hsa-miR-1181, hsa-miR-1207-5p, hsa-miR-12114, hsa-miR-12118, hsa-miR-12120, hsa-miR-12128, hsa-miR-12129, hsa-miR-1224-5p, hsa-miR-1227-5p, hsa-miR-1228-3p, hsa-miR-1228-5p, hsa-miR-1229-5p, hsa-miR-122b-5p, hsa-miR-1236-5p, hsa-miR-1268a, hsa-miR-1268b, hsa-miR-1273h-5p, hsa-miR-1275, hsa-miR-1290, hsa-miR…	NONO, PABPC1, RBMY1A1, FUS, Pum2, SFRS9, MBNL1, EIF4B, KHSRP, YTHDC1, RBMX, RBM4, SFRS1, ELAVL1	1
ENST00000607455.1|ENSG00000237036.5|OTTHUMG00000017905|OTTHUMT00000470838.1|ZEB1-AS1-209|ZEB1-AS1|559|	ENSG00000237036.5	ZEB1-AS1	559	ENST00000607455.1	0.865983	1	0	hsa-miR-10392-3p, hsa-miR-10401-3p, hsa-miR-10526-3p, hsa-miR-1207-5p, hsa-miR-1224-3p, hsa-miR-1228-5p, hsa-miR-1229-5p, hsa-miR-1268b, hsa-miR-1281, hsa-miR-130b-5p, hsa-miR-149-3p, hsa-miR-1909-3p, hsa-miR-1913, hsa-miR-210-5p, hsa-miR-2392, hsa-miR-3147, hsa-miR-3162-5p, hsa-miR-3665, hsa-miR-4433a-3p, hsa-miR-4433b-3p, hsa-miR-4466, hsa-miR-4632-5p, hsa-miR-4646-3p, hsa-miR-4649-3p, hsa-miR-…	ZRANB2, HNRNPA1, EIF4B, NONO, FUS, SFRS9, MBNL1, KHSRP, RBMX, RBM4, SFRS1, ELAVL1	1
ENST00000433396.5|ENSG00000232046.7|OTTHUMG00000152838|OTTHUMT00000328215.1|LINC01798-204|LINC01798|682|	ENSG00000232046.7	LINC01798	682	ENST00000433396.5	0.846221	1	0	hsa-miR-10398-3p, hsa-miR-11181-3p, hsa-miR-1207-5p, hsa-miR-12116, hsa-miR-1224-3p, hsa-miR-1224-5p, hsa-miR-1225-3p, hsa-miR-1226-3p, hsa-miR-1226-5p, hsa-miR-1227-3p, hsa-miR-1227-5p, hsa-miR-1228-3p, hsa-miR-1229-3p, hsa-miR-1246, hsa-miR-1249-5p, hsa-miR-1250-5p, hsa-miR-125b-5p, hsa-miR-1268a, hsa-miR-1268b, hsa-miR-1275, hsa-miR-1295a, hsa-miR-1295b-5p, hsa-miR-1296-5p, hsa-miR-1306-5p, hs…	HNRNPA1, NONO, PABPC1, RBMY1A1, FUS, Pum2, MBNL1, EIF4B, KHSRP, RBMX, SFRS13A, SFRS1, ELAVL1	1
ENST00000506314.1|ENSG00000232021.7|OTTHUMG00000161028|OTTHUMT00000363475.1|LEF1-AS1-202|LEF1-AS1|3360|	ENSG00000232021.7	LEF1-AS1	3360	ENST00000506314.1	0.841596	1	0	hsa-miR-10401-5p, hsa-miR-10526-3p, hsa-miR-11181-3p, hsa-miR-1181, hsa-miR-1183, hsa-miR-12118, hsa-miR-12129, hsa-miR-1224-3p, hsa-miR-1225-3p, hsa-miR-1226-5p, hsa-miR-1227-3p, hsa-miR-1228-5p, hsa-miR-1229-5p, hsa-miR-122b-5p, hsa-miR-1233-5p, hsa-miR-1249-5p, hsa-miR-1260a, hsa-miR-1268a, hsa-miR-1268b, hsa-miR-129-5p, hsa-miR-1293, hsa-miR-1295a, hsa-miR-1295b-5p, hsa-miR-1304-5p, hsa-miR-1…	ZRANB2, HNRNPA1, NONO, sap-49, PABPC1, RBMY1A1, a2bp1, FUS, Pum2, SFRS9, MBNL1, EIF4B, KHSRP, YBX1, YTHDC1, RBMX, SFRS13A, RBM4, KHDRBS3, SFRS1, ELAVL1	1
ENST00000382897.2|ENSG00000206129.4|OTTHUMG00000180034|OTTHUMT00000449414.1|AC006305.1-201|AC006305.1|2558|	ENSG00000206129.4	AC006305.1	2558	ENST00000382897.2	0.841225	1	0	hsa-miR-10401-3p, hsa-miR-11181-3p, hsa-miR-1207-5p, hsa-miR-12118, hsa-miR-1229-3p, hsa-miR-1229-5p, hsa-miR-1236-5p, hsa-miR-1273h-5p, hsa-miR-1275, hsa-miR-197-5p, hsa-miR-2392, hsa-miR-3138, hsa-miR-3141, hsa-miR-3147, hsa-miR-3162-5p, hsa-miR-3191-3p, hsa-miR-328-5p, hsa-miR-3679-5p, hsa-miR-4270, hsa-miR-4298, hsa-miR-4651, hsa-miR-4655-5p, hsa-miR-4695-5p, hsa-miR-4728-5p, hsa-miR-5196-5p,…	A2BP1, ZRANB2, HNRNPA1, NONO, PABPC1, RBMY1A1, a2bp1, FUS, Pum2, SFRS9, MBNL1, EIF4B, KHSRP, RBMX, SFRS13A, RBM4, KHDRBS3, SFRS1, ELAVL1	1
ENST00000428590.5|ENSG00000232046.7|OTTHUMG00000152838|OTTHUMT00000328217.1|LINC01798-203|LINC01798|553|	ENSG00000232046.7	LINC01798	553	ENST00000428590.5	0.81947	1	0	hsa-miR-10396b-5p, hsa-miR-10526-3p, hsa-miR-11399, hsa-miR-1180-5p, hsa-miR-1181, hsa-miR-1207-5p, hsa-miR-12118, hsa-miR-1225-3p, hsa-miR-1228-5p, hsa-miR-1229-5p, hsa-miR-1234-3p, hsa-miR-1236-3p, hsa-miR-1268a, hsa-miR-1268b, hsa-miR-1273h-3p, hsa-miR-129-5p, hsa-miR-1290, hsa-miR-134-3p, hsa-miR-135a-3p, hsa-miR-149-3p, hsa-miR-191-5p, hsa-miR-1912-3p, hsa-miR-1914-3p, hsa-miR-197-3p, hsa-mi…	NONO, PABPC1, FUS, Pum2, MBNL1, EIF4B, RBMX, KHDRBS3, SFRS1, ELAVL1	1
ENST00000423714.1|ENSG00000237036.5|OTTHUMG00000017905|OTTHUMT00000470840.1|ZEB1-AS1-201|ZEB1-AS1|456|	ENSG00000237036.5	ZEB1-AS1	456	ENST00000423714.1	0.818025	1	0	hsa-miR-10392-5p, hsa-miR-10398-5p, hsa-miR-10401-5p, hsa-miR-12116, hsa-miR-1224-3p, hsa-miR-1227-3p, hsa-miR-1228-5p, hsa-miR-1236-3p, hsa-miR-1237-3p, hsa-miR-1249-3p, hsa-miR-1268b, hsa-miR-1281, hsa-miR-130b-5p, hsa-miR-1976, hsa-miR-2682-3p, hsa-miR-3173-5p, hsa-miR-3184-3p, hsa-miR-3191-3p, hsa-miR-320a-5p, hsa-miR-409-3p, hsa-miR-4290, hsa-miR-4433a-5p, hsa-miR-4516, hsa-miR-4632-5p, hsa-…	NONO, SNRPA, ACO1, EIF4B, KHSRP, YBX1, RBMX, RBM4, SFRS1, ELAVL1	1
8 dna:chromosome chromosome:GRCh37:8:141529655:141540200:-1	ENSG00000259758.1	CASC7	10544	ENST00000560295.1	0.802418	1	0	N/A	N/A	N/A
ENST00000443800.5|ENSG00000231185.7|OTTHUMG00000133693|OTTHUMT00000257944.1|SPRY4-AS1-203|SPRY4-AS1|566|	ENSG00000231185.7	SPRY4-AS1	566	ENST00000443800.5	0.79911	1	0	hsa-miR-10226, hsa-miR-10401-5p, hsa-miR-10526-3p, hsa-miR-11399, hsa-miR-1178-5p, hsa-miR-1182, hsa-miR-1183, hsa-miR-1200, hsa-miR-1207-3p, hsa-miR-1207-5p, hsa-miR-12119, hsa-miR-1225-3p, hsa-miR-1227-5p, hsa-miR-1228-5p, hsa-miR-1229-3p, hsa-miR-1233-5p, hsa-miR-1237-5p, hsa-miR-1249-5p, hsa-miR-1257, hsa-miR-1268a, hsa-miR-1268b, hsa-miR-1275, hsa-miR-1296-5p, hsa-miR-1304-3p, hsa-miR-133a-3…	PABPC1, RBMY1A1, Pum2, SFRS9, MBNL1, EIF4B, KHSRP, RBMX, SFRS1, KHDRBS3, ELAVL1	1
ENST00000580528.2|ENSG00000232956.9|OTTHUMG00000179544|OTTHUMT00000447035.1|SNHG15-206|SNHG15|2998|	ENSG00000232956.9	SNHG15	2998	ENST00000580528.2	0.71958	1	0	hsa-miR-1268b, hsa-miR-1268a, hsa-miR-6133, hsa-miR-5196-5p, hsa-miR-7110-5p, hsa-miR-5787, hsa-miR-4769-3p, hsa-miR-6133, hsa-miR-1229-3p, hsa-miR-3679-5p, hsa-miR-11181-3p, hsa-miR-6884-3p, hsa-miR-1229-5p, hsa-miR-6803-5p, hsa-miR-6846-5p, hsa-miR-10401-5p, hsa-miR-1227-5p, hsa-miR-6867-5p, hsa-miR-7110-5p, hsa-miR-6773-5p, hsa-miR-6879-5p, hsa-miR-6775-5p, hsa-miR-1249-5p, hsa-miR-6785-3p, hs…	ELAVL2, ZRANB2, SNRPA, EIF4B, NONO, sap-49, PABPC1, RBMY1A1, a2bp1, FUS, ACO1, Pum2, SFRS9, MBNL1, KHSRP, YBX1, YTHDC1, RBMX, SFRS13A, RBM4, KHDRBS3, SFRS1, ELAVL1	1
ENST00000589754.1|ENSG00000206129.4|OTTHUMG00000180034|OTTHUMT00000449427.1|AC006305.1-203|AC006305.1|555|	ENSG00000206129.4	AC006305.1	555	ENST00000589754.1	0.710501	1	0	hsa-miR-10398-5p, hsa-miR-10401-5p, hsa-miR-10526-3p, hsa-miR-11181-3p, hsa-miR-1202, hsa-miR-1207-5p, hsa-miR-1228-3p, hsa-miR-1229-5p, hsa-miR-1268a, hsa-miR-1275, hsa-miR-150-3p, hsa-miR-1909-5p, hsa-miR-197-5p, hsa-miR-2276-5p, hsa-miR-3138, hsa-miR-3141, hsa-miR-3153, hsa-miR-3154, hsa-miR-3162-5p, hsa-miR-328-5p, hsa-miR-3622b-3p, hsa-miR-3679-5p, hsa-miR-4259, hsa-miR-4270, hsa-miR-4271, h…	EIF4B, NONO, PABPC1, RBMY1A1, FUS, Pum2, MBNL1, KHSRP, YTHDC1, Vts1, RBMX, SFRS13A, RBM4, SFRS1, ELAVL1	1
ENST00000580458.5|ENSG00000232956.9|OTTHUMG00000179544|OTTHUMT00000447030.1|SNHG15-205|SNHG15|710|	ENSG00000232956.9	SNHG15	710	ENST00000580458.5	0.702242	1	0	hsa-miR-10396a-5p, hsa-miR-10526-3p, hsa-miR-11181-3p, hsa-miR-12114, hsa-miR-12129, hsa-miR-1228-5p, hsa-miR-1229-5p, hsa-miR-1236-3p, hsa-miR-1237-5p, hsa-miR-125b-1-3p, hsa-miR-1268a, hsa-miR-1268b, hsa-miR-1273h-5p, hsa-miR-1275, hsa-miR-130b-5p, hsa-miR-149-3p, hsa-miR-183-3p, hsa-miR-183-5p, hsa-miR-1909-3p, hsa-miR-1976, hsa-miR-202-3p, hsa-miR-210-5p, hsa-miR-211-3p, hsa-miR-212-5p, hsa-m…	NONO, PABPC1, FUS, Pum2, SFRS9, MBNL1, EIF4B, KHSRP, YTHDC1, RBMX, RBM4, SFRS1, ELAVL1	1
ENST00000412944.1|ENSG00000232046.7|OTTHUMG00000152838|OTTHUMT00000328539.1|LINC01798-201|LINC01798|528|	ENSG00000232046.7	LINC01798	528	ENST00000412944.1	0.664449	1	0	hsa-miR-10398-5p, hsa-miR-106b-3p, hsa-miR-11181-5p, hsa-miR-1178-5p, hsa-miR-1182, hsa-miR-1207-5p, hsa-miR-12114, hsa-miR-1224-5p, hsa-miR-1225-3p, hsa-miR-1228-5p, hsa-miR-1229-3p, hsa-miR-1233-5p, hsa-miR-1249-3p, hsa-miR-1268a, hsa-miR-1268b, hsa-miR-1273h-3p, hsa-miR-1275, hsa-miR-129-5p, hsa-miR-1470, hsa-miR-149-3p, hsa-miR-150-3p, hsa-miR-15b-5p, hsa-miR-191-5p, hsa-miR-193b-5p, hsa-miR-…	NONO, PABPC1, FUS, Pum2, MBNL1, EIF4B, YTHDC1, RBMX, SFRS1, KHDRBS3, ELAVL1	1
ENST00000667119.1|ENSG00000232956.9|OTTHUMG00000179544|OTTHUMT00000523436.1|SNHG15-212|SNHG15|3228|	ENSG00000232956.9	SNHG15	3228	ENST00000667119.1	0.664328	1	0	hsa-miR-10401-5p, hsa-miR-11181-3p, hsa-miR-1227-5p, hsa-miR-1228-3p, hsa-miR-1229-3p, hsa-miR-1229-5p, hsa-miR-1249-5p, hsa-miR-1268b, hsa-miR-149-3p, hsa-miR-150-3p, hsa-miR-197-3p, hsa-miR-2392, hsa-miR-3141, hsa-miR-3147, hsa-miR-3151-3p, hsa-miR-3162-3p, hsa-miR-3162-5p, hsa-miR-328-5p, hsa-miR-3679-5p, hsa-miR-4270, hsa-miR-4433b-5p, hsa-miR-4436b-5p, hsa-miR-4437, hsa-miR-4446-3p, hsa-miR-…	ELAVL2, ZRANB2, SNRPA, HNRNPA1, NONO, sap-49, PABPC1, RBMY1A1, a2bp1, FUS, ACO1, Pum2, SFRS9, MBNL1, EIF4B, KHSRP, YBX1, YTHDC1, RBMX, SFRS13A, RBM4, KHDRBS3, SFRS1, ELAVL1	1
ENST00000446910.1|ENSG00000226496.3|OTTHUMG00000086741|OTTHUMT00000195055.1|LINC00323-203|LINC00323|580|	ENSG00000226496.3	LINC00323	580	ENST00000446910.1	0.65784	1	0	hsa-miR-10526-3p, hsa-miR-1224-5p, hsa-miR-1228-3p, hsa-miR-1229-5p, hsa-miR-1236-5p, hsa-miR-1249-5p, hsa-miR-197-5p, hsa-miR-2392, hsa-miR-3138, hsa-miR-3141, hsa-miR-3154, hsa-miR-3162-5p, hsa-miR-3679-5p, hsa-miR-4270, hsa-miR-4271, hsa-miR-4281, hsa-miR-4298, hsa-miR-4433a-3p, hsa-miR-4433b-3p, hsa-miR-4450, hsa-miR-4476, hsa-miR-4493, hsa-miR-4506, hsa-miR-4516, hsa-miR-4525, hsa-miR-4530, …	a2bp1, FUS, ACO1, Pum2, SFRS9, MBNL1, EIF4B, KHSRP, RBMX, SFRS13A, SFRS1, ELAVL1	0
ENST00000477984.1|ENSG00000197251.3|OTTHUMG00000159733|OTTHUMT00000357085.1|LINC00336-201|LINC00336|2107|	ENSG00000197251.3	LINC00336	2107	ENST00000477984.1	0.57105	1	0	hsa-miR-10392-5p, hsa-miR-106b-3p, hsa-miR-11181-3p, hsa-miR-11181-5p, hsa-miR-1178-3p, hsa-miR-1207-5p, hsa-miR-12114, hsa-miR-12129, hsa-miR-1224-3p, hsa-miR-1224-5p, hsa-miR-1225-3p, hsa-miR-1225-5p, hsa-miR-1226-5p, hsa-miR-1227-3p, hsa-miR-1227-5p, hsa-miR-1228-3p, hsa-miR-1228-5p, hsa-miR-1229-5p, hsa-miR-1236-3p, hsa-miR-1237-5p, hsa-miR-1238-3p, hsa-miR-125a-5p, hsa-miR-1260a, hsa-miR-126…	A2BP1, EIF4B, NONO, sap-49, PABPC1, RBMY1A1, a2bp1, FUS, Pum2, SFRS9, MBNL1, KHSRP, YBX1, Vts1, RBMX, SFRS13A, RBM4, KHDRBS3, SFRS1, ELAVL1	N/A
ENST00000436413.5|ENSG00000232021.7|OTTHUMG00000161028|OTTHUMT00000363473.1|LEF1-AS1-201|LEF1-AS1|1045|	ENSG00000232021.7	LEF1-AS1	1045	ENST00000436413.5	0.521635	1	0	hsa-miR-10226, hsa-miR-10392-3p, hsa-miR-10392-5p, hsa-miR-10398-3p, hsa-miR-1182, hsa-miR-12114, hsa-miR-12116, hsa-miR-12118, hsa-miR-1224-3p, hsa-miR-1226-3p, hsa-miR-1228-3p, hsa-miR-1228-5p, hsa-miR-1229-5p, hsa-miR-1233-3p, hsa-miR-1234-3p, hsa-miR-1236-5p, hsa-miR-1237-5p, hsa-miR-1249-3p, hsa-miR-1250-3p, hsa-miR-1260b, hsa-miR-1265, hsa-miR-1268a, hsa-miR-1268b, hsa-miR-1273h-5p, hsa-miR…	HNRNPA1, NONO, sap-49, FUS, Pum2, MBNL1, EIF4B, KHSRP, Vts1, RBMX, RBM4, SFRS1, ELAVL1	1
ENST00000602657.1|ENSG00000213523.10|OTTHUMG00000163569|OTTHUMT00000468008.1|SRA1-204|SRA1|461|CDS:1-226|UTR3:227-461|	ENSG00000213523.10	SRA1	461	ENST00000602657.1	0.353195	0	0		hsa-miR-10226, hsa-miR-10399-3p, hsa-miR-10401-5p, hsa-miR-11399, hsa-miR-1207-5p, hsa-miR-12114, hsa-miR-12118, hsa-miR-12124, hsa-miR-1224-5p, hsa-miR-1225-5p, hsa-miR-1228-3p, hsa-miR-1228-5p, hsa-miR-1229-3p, hsa-miR-1249-5p, hsa-miR-1250-5p, hsa-miR-1268a, hsa-miR-1306-5p, hsa-miR-134-5p, hsa-miR-149-3p, hsa-miR-1538, hsa-miR-15b-5p, hsa-miR-1908-5p, hsa-miR-1909-3p, hsa-miR-1910-5p, hsa-miR…	N/A
ENST00000577700.5|ENSG00000232956.9|OTTHUMG00000179544|OTTHUMT00000447027.1|SNHG15-202|SNHG15|3116|	ENSG00000232956.9	SNHG15	3116	ENST00000577700.5	0.325109	0	0	hsa-miR-10401-5p, hsa-miR-10526-3p, hsa-miR-1207-5p, hsa-miR-12118, hsa-miR-12129, hsa-miR-1224-3p, hsa-miR-1227-3p, hsa-miR-1228-5p, hsa-miR-122b-3p, hsa-miR-122b-5p, hsa-miR-1233-3p, hsa-miR-1233-5p, hsa-miR-1236-3p, hsa-miR-1236-5p, hsa-miR-1238-3p, hsa-miR-125b-1-3p, hsa-miR-1260a, hsa-miR-1268a, hsa-miR-1268b, hsa-miR-129-5p, hsa-miR-1293, hsa-miR-146b-5p, hsa-miR-1908-3p, hsa-miR-1910-5p, h…	ELAVL2, A2BP1, ZRANB2, SNRPA, NONO, sap-49, PABPC1, RBMY1A1, a2bp1, FUS, ACO1, Pum2, SFRS9, MBNL1, EIF4B, KHSRP, YBX1, YTHDC1, Vts1, RBMX, SFRS13A, RBM4, KHDRBS3, SFRS1, ELAVL1	1
ENST00000514303.1|ENSG00000231185.7|OTTHUMG00000133693|OTTHUMT00000370678.1|SPRY4-AS1-205|SPRY4-AS1|152|	ENSG00000231185.7	SPRY4-AS1	152	ENST00000514303.1	0.28615	0	0	hsa-miR-103a-3p, hsa-miR-1197, hsa-miR-1204, hsa-miR-1207-3p, hsa-miR-12122, hsa-miR-12127, hsa-miR-1224-3p, hsa-miR-1226-3p, hsa-miR-1227-5p, hsa-miR-1228-5p, hsa-miR-1229-3p, hsa-miR-1231, hsa-miR-1233-3p, hsa-miR-1237-5p, hsa-miR-1249-3p, hsa-miR-1249-5p, hsa-miR-1255b-2-3p, hsa-miR-125a-5p, hsa-miR-1273h-3p, hsa-miR-1281, hsa-miR-146b-3p, hsa-miR-1587, hsa-miR-16-2-3p, hsa-miR-1825, hsa-miR-1…	NONO, Pum2, EIF4B, KHSRP, RBMX, SFRS1	0
ENST00000605946.1|ENSG00000237036.5|OTTHUMG00000017905|OTTHUMT00000470836.1|ZEB1-AS1-205|ZEB1-AS1|382|	ENSG00000237036.5	ZEB1-AS1	382	ENST00000605946.1	0.0790353	0	0	hsa-miR-10226, hsa-miR-10398-5p, hsa-miR-10401-3p, hsa-miR-10526-3p, hsa-miR-1181, hsa-miR-1182, hsa-miR-1204, hsa-miR-1227-3p, hsa-miR-1228-3p, hsa-miR-1228-5p, hsa-miR-1237-5p, hsa-miR-1268a, hsa-miR-1268b, hsa-miR-1275, hsa-miR-1278, hsa-miR-1279, hsa-miR-1292-3p, hsa-miR-1294, hsa-miR-1296-5p, hsa-miR-1321, hsa-miR-1324, hsa-miR-149-3p, hsa-miR-1587, hsa-miR-1825, hsa-miR-1915-5p, hsa-miR-194…	NONO, ACO1, SFRS9, MBNL1, EIF4B, KHSRP, YBX1, RBMX, SFRS1	1
ENST00000354921.7|ENSG00000254154.8|OTTHUMG00000035027|OTTHUMT00000084770.1|CRYZL2P-SEC16B-201|CRYZL2P-SEC16B|4998|	ENSG00000254154.8	CRYZL2P-SEC16B	4998	ENST00000354921.7	0.0406192	0	0	hsa-miR-10392-5p, hsa-miR-10401-5p, hsa-miR-10526-3p, hsa-miR-106b-3p, hsa-miR-11181-3p, hsa-miR-1182, hsa-miR-1207-5p, hsa-miR-12120, hsa-miR-12125, hsa-miR-12129, hsa-miR-1225-3p, hsa-miR-1226-5p, hsa-miR-1228-5p, hsa-miR-1229-5p, hsa-miR-1233-3p, hsa-miR-1236-3p, hsa-miR-1255a, hsa-miR-1260a, hsa-miR-1268a, hsa-miR-1268b, hsa-miR-1273h-5p, hsa-miR-1296-5p, hsa-miR-1304-5p, hsa-miR-146b-5p, hsa…	A2BP1, SNRPA, HNRNPA1, ybx2-a, NONO, PABPC1, RBMY1A1, a2bp1, FUS, ACO1, Pum2, SFRS9, MBNL1, EIF4B, KHSRP, YBX1, Vts1, RBMX, SFRS13A, KHDRBS3, SFRS1, ELAVL1	1
ENST00000466953.6|ENSG00000254154.8|OTTHUMG00000035027|OTTHUMT00000393728.1|CRYZL2P-SEC16B-203|CRYZL2P-SEC16B|6212|	ENSG00000254154.8	CRYZL2P-SEC16B	6212	ENST00000466953.6	0.0292371	0	0	hsa-miR-10226, hsa-miR-10401-5p, hsa-miR-10526-3p, hsa-miR-106b-3p, hsa-miR-11181-3p, hsa-miR-1182, hsa-miR-1207-5p, hsa-miR-12118, hsa-miR-12120, hsa-miR-12125, hsa-miR-12129, hsa-miR-1224-3p, hsa-miR-1225-3p, hsa-miR-1226-5p, hsa-miR-1227-5p, hsa-miR-1228-5p, hsa-miR-1229-5p, hsa-miR-122b-3p, hsa-miR-1236-3p, hsa-miR-1237-3p, hsa-miR-1238-3p, hsa-miR-1255a, hsa-miR-1260a, hsa-miR-1265, hsa-miR-…	A2BP1, ZRANB2, SNRPA, HNRNPA1, EIF4B, ybx2-a, NONO, PABPC1, RBMY1A1, a2bp1, FUS, ACO1, Pum2, SFRS9, MBNL1, KHSRP, YBX1, Vts1, YTHDC1, RBMX, SFRS13A, KHDRBS3, SFRS1, ELAVL1	1
ENST00000464428.2|ENSG00000254154.8|OTTHUMG00000035027|OTTHUMT00000393729.1|CRYZL2P-SEC16B-202|CRYZL2P-SEC16B|5890|	ENSG00000254154.8	CRYZL2P-SEC16B	5890	ENST00000464428.2	0.0228497	0	0	hsa-miR-10401-5p, hsa-miR-10526-3p, hsa-miR-106b-3p, hsa-miR-11181-3p, hsa-miR-1178-3p, hsa-miR-1182, hsa-miR-1207-5p, hsa-miR-12120, hsa-miR-12129, hsa-miR-1224-3p, hsa-miR-1225-3p, hsa-miR-1226-5p, hsa-miR-1227-5p, hsa-miR-1228-5p, hsa-miR-1229-5p, hsa-miR-1236-3p, hsa-miR-1255a, hsa-miR-1260a, hsa-miR-1260b, hsa-miR-1268a, hsa-miR-1268b, hsa-miR-1273h-5p, hsa-miR-1284, hsa-miR-129-5p, hsa-miR-…	A2BP1, ZRANB2, SNRPA, HNRNPA1, ybx2-a, NONO, PABPC1, RBMY1A1, a2bp1, FUS, ACO1, Pum2, SFRS9, MBNL1, EIF4B, KHSRP, YBX1, Vts1, YTHDC1, RBMX, SFRS13A, RBM4, KHDRBS3, SFRS1, ELAVL1	1
ENST00000650203.1|ENSG00000206129.4|OTTHUMG00000180034|OTTHUMT00000500331.1|AC006305.1-202|AC006305.1|1805|	ENSG00000206129.4	AC006305.1	1805	ENST00000650203.1	0.940674	1	0.22	hsa-miR-11181-3p, hsa-miR-1207-5p, hsa-miR-12118, hsa-miR-1229-3p, hsa-miR-1229-5p, hsa-miR-1236-5p, hsa-miR-1275, hsa-miR-197-5p, hsa-miR-2392, hsa-miR-3138, hsa-miR-3141, hsa-miR-3147, hsa-miR-3154, hsa-miR-3162-5p, hsa-miR-3191-3p, hsa-miR-328-5p, hsa-miR-3679-5p, hsa-miR-4270, hsa-miR-4298, hsa-miR-4651, hsa-miR-4655-5p, hsa-miR-4695-5p, hsa-miR-4728-5p, hsa-miR-5196-5p, hsa-miR-5787, hsa-miR…	A2BP1, ZRANB2, HNRNPA1, NONO, PABPC1, a2bp1, FUS, Pum2, SFRS9, MBNL1, EIF4B, KHSRP, RBMX, RBM4, KHDRBS3, SFRS1, ELAVL1	1
ENST00000435493.2|ENSG00000226496.3|OTTHUMG00000086741|OTTHUMT00000195054.1|LINC00323-201|LINC00323|2137|	ENSG00000226496.3	LINC00323	2137	ENST00000435493.2	0.953018	1	2.95	hsa-miR-10526-3p, hsa-miR-1224-5p, hsa-miR-1225-3p, hsa-miR-1228-3p, hsa-miR-1229-3p, hsa-miR-1229-5p, hsa-miR-1249-5p, hsa-miR-1260a, hsa-miR-1268a, hsa-miR-1268b, hsa-miR-1470, hsa-miR-1913, hsa-miR-204-5p, hsa-miR-211-5p, hsa-miR-2276-5p, hsa-miR-3059-5p, hsa-miR-3141, hsa-miR-3154, hsa-miR-3162-3p, hsa-miR-3162-5p, hsa-miR-3184-3p, hsa-miR-346, hsa-miR-3665, hsa-miR-3679-5p, hsa-miR-3940-3p, …	ELAVL2, A2BP1, NONO, PABPC1, RBMY1A1, a2bp1, FUS, ACO1, Pum2, SFRS9, MBNL1, EIF4B, KHSRP, RBMX, SFRS13A, RBM4, SFRS1, KHDRBS3, ELAVL1	1
ENST00000515288.1|ENSG00000231185.7|OTTHUMG00000133693|OTTHUMT00000370677.1|SPRY4-AS1-206|SPRY4-AS1|539|	ENSG00000231185.7	SPRY4-AS1	539	ENST00000515288.1	0.928176	1	3.23	hsa-miR-10526-3p, hsa-miR-11181-3p, hsa-miR-1207-5p, hsa-miR-12114, hsa-miR-12118, hsa-miR-1224-5p, hsa-miR-1228-5p, hsa-miR-1229-3p, hsa-miR-1229-5p, hsa-miR-1236-5p, hsa-miR-1237-3p, hsa-miR-1246, hsa-miR-1247-5p, hsa-miR-1268a, hsa-miR-1268b, hsa-miR-1321, hsa-miR-1470, hsa-miR-149-3p, hsa-miR-150-3p, hsa-miR-151a-5p, hsa-miR-1538, hsa-miR-188-5p, hsa-miR-1913, hsa-miR-1976, hsa-miR-204-3p, hs…	A2BP1, NONO, RBMY1A1, a2bp1, FUS, Pum2, MBNL1, EIF4B, YBX1, RBMX, RBM4, SFRS1	1
ENST00000607166.1|ENSG00000237036.5|OTTHUMG00000017905|OTTHUMT00000470837.1|ZEB1-AS1-208|ZEB1-AS1|2503|	ENSG00000237036.5	ZEB1-AS1	2503	ENST00000607166.1	0.937499	1	3.33	hsa-miR-10392-3p, hsa-miR-10401-3p, hsa-miR-10526-3p, hsa-miR-1207-5p, hsa-miR-1228-5p, hsa-miR-1229-5p, hsa-miR-1237-5p, hsa-miR-1268a, hsa-miR-1268b, hsa-miR-1281, hsa-miR-130b-5p, hsa-miR-149-3p, hsa-miR-197-5p, hsa-miR-2392, hsa-miR-3147, hsa-miR-3162-5p, hsa-miR-328-5p, hsa-miR-3679-5p, hsa-miR-4271, hsa-miR-4298, hsa-miR-4433a-3p, hsa-miR-4433b-3p, hsa-miR-4463, hsa-miR-4466, hsa-miR-4632-5…	ZFP36, ZRANB2, HNRNPA1, EIF4B, NONO, sap-49, PABPC1, RBMY1A1, FUS, Pum2, SFRS9, MBNL1, KHSRP, Vts1, RBMX, SFRS13A, RBM4, KHDRBS3, SFRS1, ELAVL1	0
ENST00000441257.1|ENSG00000237036.5|OTTHUMG00000017905|OTTHUMT00000047445.1|ZEB1-AS1-203|ZEB1-AS1|585|	ENSG00000237036.5	ZEB1-AS1	585	ENST00000441257.1	0.902675	1	4.89	hsa-miR-10392-3p, hsa-miR-10526-3p, hsa-miR-1207-5p, hsa-miR-1224-3p, hsa-miR-1228-5p, hsa-miR-1229-5p, hsa-miR-1233-5p, hsa-miR-1237-5p, hsa-miR-1268b, hsa-miR-1281, hsa-miR-130b-5p, hsa-miR-197-5p, hsa-miR-2392, hsa-miR-3141, hsa-miR-3162-5p, hsa-miR-4271, hsa-miR-4433a-3p, hsa-miR-4433b-3p, hsa-miR-4466, hsa-miR-4632-5p, hsa-miR-4646-3p, hsa-miR-4649-3p, hsa-miR-4651, hsa-miR-4667-3p, hsa-miR-…	HNRNPA1, EIF4B, NONO, FUS, SFRS9, MBNL1, KHSRP, RBMX, SFRS13A, RBM4, SFRS1, ELAVL1	1
ENST00000606286.1|ENSG00000237036.5|OTTHUMG00000017905|OTTHUMT00000047446.1|ZEB1-AS1-207|ZEB1-AS1|476|	ENSG00000237036.5	ZEB1-AS1	476	ENST00000606286.1	0.882959	1	5.36	hsa-miR-10526-3p, hsa-miR-1207-5p, hsa-miR-12118, hsa-miR-1226-5p, hsa-miR-1228-5p, hsa-miR-1229-5p, hsa-miR-1233-5p, hsa-miR-1237-5p, hsa-miR-1268b, hsa-miR-1281, hsa-miR-1909-3p, hsa-miR-197-5p, hsa-miR-2392, hsa-miR-3141, hsa-miR-3147, hsa-miR-3162-5p, hsa-miR-3622b-5p, hsa-miR-4270, hsa-miR-4271, hsa-miR-4433a-3p, hsa-miR-4433b-3p, hsa-miR-4466, hsa-miR-4516, hsa-miR-4632-5p, hsa-miR-4651, hs…	ZRANB2, NONO, PABPC1, FUS, SFRS9, MBNL1, EIF4B, KHSRP, RBMX, RBM4, SFRS1, ELAVL1	1
ENST00000435389.6|ENSG00000232046.7|OTTHUMG00000152838|OTTHUMT00000328219.1|LINC01798-205|LINC01798|1786|	ENSG00000232046.7	LINC01798	1786	ENST00000435389.6	0.97023	1	5.58	hsa-miR-10401-3p, hsa-miR-10526-3p, hsa-miR-11399, hsa-miR-1207-5p, hsa-miR-12114, hsa-miR-12122, hsa-miR-12129, hsa-miR-1224-3p, hsa-miR-1225-3p, hsa-miR-1228-5p, hsa-miR-1229-5p, hsa-miR-1233-5p, hsa-miR-1236-3p, hsa-miR-1237-5p, hsa-miR-1249-5p, hsa-miR-1255b-5p, hsa-miR-1268a, hsa-miR-1268b, hsa-miR-128-2-5p, hsa-miR-1296-5p, hsa-miR-1306-5p, hsa-miR-1323, hsa-miR-1470, hsa-miR-149-3p, hsa-mi…	ZRANB2, EIF4B, ybx2-a, NONO, PABPC1, RBMY1A1, a2bp1, FUS, Pum2, MBNL1, KHSRP, RBMX, KHDRBS3, SFRS1, ELAVL1	1
ENST00000414314.1|ENSG00000231185.7|OTTHUMG00000133693|OTTHUMT00000276971.1|SPRY4-AS1-201|SPRY4-AS1|521|	ENSG00000231185.7	SPRY4-AS1	521	ENST00000414314.1	0.950402	1	5.75	hsa-miR-10398-5p, hsa-miR-10401-3p, hsa-miR-10401-5p, hsa-miR-10526-3p, hsa-miR-1205, hsa-miR-12114, hsa-miR-12116, hsa-miR-12128, hsa-miR-1225-5p, hsa-miR-1227-3p, hsa-miR-1227-5p, hsa-miR-1228-5p, hsa-miR-1229-3p, hsa-miR-1229-5p, hsa-miR-1236-3p, hsa-miR-1237-5p, hsa-miR-1249-5p, hsa-miR-1255b-5p, hsa-miR-125a-5p, hsa-miR-125b-5p, hsa-miR-1268a, hsa-miR-1268b, hsa-miR-1273h-3p, hsa-miR-128-2-5…	EIF4B, NONO, RBMY1A1, FUS, Pum2, SFRS9, MBNL1, KHSRP, RBMX, SFRS1, KHDRBS3, ELAVL1	0
ENST00000336283.7|ENSG00000213523.10|OTTHUMG00000163569|OTTHUMT00000374260.1|SRA1-201|SRA1|2107|UTR5:1-764|CDS:765-1475|UTR3:1476-2107|	ENSG00000213523.10	SRA1	2107	ENST00000336283.7	0.0451455	0	7.71		hsa-miR-10226, hsa-miR-10401-3p, hsa-miR-11181-3p, hsa-miR-1207-5p, hsa-miR-12118, hsa-miR-12124, hsa-miR-12129, hsa-miR-1224-3p, hsa-miR-1227-3p, hsa-miR-1227-5p, hsa-miR-1228-5p, hsa-miR-1229-5p, hsa-miR-1236-3p, hsa-miR-1236-5p, hsa-miR-125a-3p, hsa-miR-1268a, hsa-miR-1268b, hsa-miR-129-5p, hsa-miR-1293, hsa-miR-1295b-5p, hsa-miR-149-3p, hsa-miR-149-5p, hsa-miR-150-3p, hsa-miR-183-3p, hsa-miR-…	N/A
ENST00000667823.1|ENSG00000232956.9|OTTHUMG00000179544|OTTHUMT00000505520.1|SNHG15-213|SNHG15|1123|	ENSG00000232956.9	SNHG15	1123	ENST00000667823.1	0.865111	1	8.52	hsa-miR-10392-5p, hsa-miR-10399-3p, hsa-miR-10401-5p, hsa-miR-10526-3p, hsa-miR-11181-3p, hsa-miR-1178-5p, hsa-miR-1183, hsa-miR-1202, hsa-miR-1207-5p, hsa-miR-12114, hsa-miR-12125, hsa-miR-12129, hsa-miR-1226-3p, hsa-miR-1226-5p, hsa-miR-1228-5p, hsa-miR-1229-5p, hsa-miR-1233-5p, hsa-miR-1236-5p, hsa-miR-1237-5p, hsa-miR-1255b-5p, hsa-miR-1268a, hsa-miR-1268b, hsa-miR-1275, hsa-miR-1288-3p, hsa-…	ZRANB2, NONO, PABPC1, RBMY1A1, a2bp1, FUS, Pum2, SFRS9, MBNL1, EIF4B, KHSRP, YBX1, YTHDC1, RBMX, RBM4, KHDRBS3, SFRS1, ELAVL1	1
ENST00000507799.1|ENSG00000232021.7|OTTHUMG00000161028|OTTHUMT00000363477.1|LEF1-AS1-203|LEF1-AS1|459|	ENSG00000232021.7	LEF1-AS1	459	ENST00000507799.1	0.936699	1	8.77	hsa-miR-10226, hsa-miR-10401-5p, hsa-miR-10526-3p, hsa-miR-11181-3p, hsa-miR-1178-3p, hsa-miR-1202, hsa-miR-1207-3p, hsa-miR-1207-5p, hsa-miR-12118, hsa-miR-1224-3p, hsa-miR-1227-5p, hsa-miR-1228-5p, hsa-miR-1229-5p, hsa-miR-1233-3p, hsa-miR-1236-3p, hsa-miR-1237-3p, hsa-miR-1238-3p, hsa-miR-1249-3p, hsa-miR-1249-5p, hsa-miR-1268a, hsa-miR-1268b, hsa-miR-1275, hsa-miR-1281, hsa-miR-1293, hsa-miR-…	NONO, FUS, ACO1, EIF4B, KHSRP, YBX1, YTHDC1, RBMX, RBM4, SFRS1, ELAVL1	1
ENST00000430316.5|ENSG00000233154.6|OTTHUMG00000014035|OTTHUMT00000097630.1|LINC01762-203|LINC01762|461|	ENSG00000233154.6	LINC01762	461	ENST00000430316.5	0.950443	1	10.53	hsa-miR-10526-3p, hsa-miR-1183, hsa-miR-12116, hsa-miR-12118, hsa-miR-12124, hsa-miR-1225-3p, hsa-miR-1225-5p, hsa-miR-1226-3p, hsa-miR-1228-5p, hsa-miR-1233-5p, hsa-miR-1236-5p, hsa-miR-1237-5p, hsa-miR-1268a, hsa-miR-1268b, hsa-miR-129-5p, hsa-miR-1293, hsa-miR-1343-5p, hsa-miR-135a-3p, hsa-miR-149-3p, hsa-miR-1587, hsa-miR-193b-5p, hsa-miR-197-3p, hsa-miR-2116-5p, hsa-miR-2392, hsa-miR-30b-3p,…	NONO, PABPC1, RBMY1A1, a2bp1, FUS, Pum2, SFRS9, MBNL1, EIF4B, KHSRP, SFRS1, ELAVL1	1
ENST00000668207.1|ENSG00000231185.7|OTTHUMG00000133693|OTTHUMT00000522275.1|SPRY4-AS1-207|SPRY4-AS1|1293|	ENSG00000231185.7	SPRY4-AS1	1293	ENST00000668207.1	0.946142	1	11.59	hsa-miR-10392-3p, hsa-miR-10401-5p, hsa-miR-10526-3p, hsa-miR-1181, hsa-miR-1207-3p, hsa-miR-1207-5p, hsa-miR-1226-3p, hsa-miR-1227-5p, hsa-miR-1228-3p, hsa-miR-1228-5p, hsa-miR-1229-5p, hsa-miR-1233-3p, hsa-miR-1233-5p, hsa-miR-1238-3p, hsa-miR-1249-3p, hsa-miR-1249-5p, hsa-miR-1268b, hsa-miR-1273h-3p, hsa-miR-1293, hsa-miR-1295b-5p, hsa-miR-1825, hsa-miR-187-5p, hsa-miR-194-3p, hsa-miR-197-5p, …	SNRPA, HNRNPA1, NONO, sap-49, PABPC1, RBMY1A1, a2bp1, FUS, Pum2, SFRS9, MBNL1, EIF4B, KHSRP, RBMX, SFRS13A, SFRS1, KHDRBS3, ELAVL1	1
ENST00000512129.2|ENSG00000232021.7|OTTHUMG00000161028|OTTHUMT00000363478.1|LEF1-AS1-206|LEF1-AS1|1268|	ENSG00000232021.7	LEF1-AS1	1268	ENST00000512129.2	0.87023	1	12.91	hsa-miR-10226, hsa-miR-10392-5p, hsa-miR-10526-3p, hsa-miR-1183, hsa-miR-12116, hsa-miR-1224-3p, hsa-miR-1225-3p, hsa-miR-1227-5p, hsa-miR-1228-5p, hsa-miR-1233-5p, hsa-miR-1238-3p, hsa-miR-1249-5p, hsa-miR-1260b, hsa-miR-1268b, hsa-miR-1275, hsa-miR-1292-3p, hsa-miR-1301-3p, hsa-miR-134-5p, hsa-miR-145-5p, hsa-miR-1471, hsa-miR-149-3p, hsa-miR-16-2-3p, hsa-miR-1825, hsa-miR-1911-5p, hsa-miR-1913…	ybx2-a, NONO, PABPC1, FUS, Pum2, SFRS9, MBNL1, EIF4B, KHSRP, RBMX, KHDRBS3, SFRS1, ELAVL1	1
ENST00000360083.3|ENSG00000196096.3|OTTHUMG00000154847|OTTHUMT00000337357.1|SPAG16-DT-201|SPAG16-DT|1727|	ENSG00000196096.3	SPAG16-DT	1727	ENST00000360083.3	0.510464	1	13.74	hsa-miR-10394-3p, hsa-miR-10400-5p, hsa-miR-10401-5p, hsa-miR-10526-3p, hsa-miR-106b-3p, hsa-miR-12116, hsa-miR-12118, hsa-miR-12119, hsa-miR-1226-3p, hsa-miR-1227-5p, hsa-miR-1228-3p, hsa-miR-1228-5p, hsa-miR-1229-5p, hsa-miR-1236-3p, hsa-miR-1236-5p, hsa-miR-1237-3p, hsa-miR-1237-5p, hsa-miR-1249-5p, hsa-miR-1255b-5p, hsa-miR-1268a, hsa-miR-1268b, hsa-miR-129-5p, hsa-miR-1293, hsa-miR-1321, hsa…	SNRPA, HNRNPA1, NONO, sap-49, PABPC1, RBMY1A1, FUS, ACO1, Pum2, MBNL1, EIF4B, KHSRP, YTHDC1, RBMX, KHDRBS3, SFRS1, ELAVL1	N/A
ENST00000585030.5|ENSG00000232956.9|OTTHUMG00000179544|OTTHUMT00000447029.1|SNHG15-210|SNHG15|953|	ENSG00000232956.9	SNHG15	953	ENST00000585030.5	0.780697	1	16.05	hsa-miR-10396b-5p, hsa-miR-10401-5p, hsa-miR-1207-5p, hsa-miR-12118, hsa-miR-12128, hsa-miR-12129, hsa-miR-1224-3p, hsa-miR-1225-3p, hsa-miR-1226-5p, hsa-miR-1228-5p, hsa-miR-1236-3p, hsa-miR-1236-5p, hsa-miR-1250-3p, hsa-miR-125a-3p, hsa-miR-1262, hsa-miR-1268a, hsa-miR-1268b, hsa-miR-1273h-5p, hsa-miR-1275, hsa-miR-1306-3p, hsa-miR-135a-3p, hsa-miR-149-3p, hsa-miR-150-3p, hsa-miR-1538, hsa-miR-…	NONO, PABPC1, RBMY1A1, FUS, Pum2, SFRS9, MBNL1, EIF4B, KHSRP, YBX1, YTHDC1, RBMX, RBM4, SFRS1, ELAVL1	1
ENST00000450834.2|ENSG00000237036.5|OTTHUMG00000017905|OTTHUMT00000047443.1|ZEB1-AS1-204|ZEB1-AS1|576|	ENSG00000237036.5	ZEB1-AS1	576	ENST00000450834.2	0.979746	1	17.51	hsa-miR-10392-3p, hsa-miR-10401-3p, hsa-miR-10526-3p, hsa-miR-12116, hsa-miR-1224-3p, hsa-miR-1227-3p, hsa-miR-1229-5p, hsa-miR-1236-3p, hsa-miR-1260b, hsa-miR-1281, hsa-miR-130b-5p, hsa-miR-1913, hsa-miR-1976, hsa-miR-210-5p, hsa-miR-3153, hsa-miR-3162-5p, hsa-miR-3622b-5p, hsa-miR-4270, hsa-miR-4271, hsa-miR-4433a-3p, hsa-miR-4433a-5p, hsa-miR-4433b-3p, hsa-miR-4646-3p, hsa-miR-4649-3p, hsa-miR…	A2BP1, HNRNPA1, EIF4B, ybx2-a, NONO, RBMY1A1, a2bp1, FUS, ACO1, Pum2, MBNL1, RBMX, SFRS13A, RBM4, SFRS1, ELAVL1	1
ENST00000437308.6|ENSG00000233154.6|OTTHUMG00000014035|OTTHUMT00000097634.1|LINC01762-205|LINC01762|583|	ENSG00000233154.6	LINC01762	583	ENST00000437308.6	0.976047	1	19.07	hsa-miR-10401-5p, hsa-miR-1199-5p, hsa-miR-1225-3p, hsa-miR-1226-5p, hsa-miR-1228-5p, hsa-miR-1229-5p, hsa-miR-1236-3p, hsa-miR-1236-5p, hsa-miR-1237-5p, hsa-miR-1238-3p, hsa-miR-125b-5p, hsa-miR-1268b, hsa-miR-1273h-5p, hsa-miR-1275, hsa-miR-1281, hsa-miR-1285-5p, hsa-miR-1292-3p, hsa-miR-135a-3p, hsa-miR-149-3p, hsa-miR-150-3p, hsa-miR-1587, hsa-miR-1909-5p, hsa-miR-197-5p, hsa-miR-212-3p, hsa-…	NONO, PABPC1, RBMY1A1, a2bp1, FUS, Pum2, SFRS9, MBNL1, EIF4B, KHSRP, Vts1, RBMX, SFRS1, ELAVL1	1
ENST00000581621.1|ENSG00000264772.6|OTTHUMG00000178274|OTTHUMT00000441295.1|AC016876.2-201|AC016876.2|4554|	ENSG00000264772.6	AC016876.2	4554	ENST00000581621.1	0.0435061	0	20.16	hsa-miR-10398-5p, hsa-miR-1207-5p, hsa-miR-1229-5p, hsa-miR-1268a, hsa-miR-1268b, hsa-miR-1281, hsa-miR-149-3p, hsa-miR-197-5p, hsa-miR-2392, hsa-miR-3141, hsa-miR-3147, hsa-miR-3154, hsa-miR-3162-5p, hsa-miR-328-5p, hsa-miR-3622a-3p, hsa-miR-3679-5p, hsa-miR-4270, hsa-miR-4271, hsa-miR-4433b-3p, hsa-miR-4481, hsa-miR-4498, hsa-miR-4516, hsa-miR-4632-5p, hsa-miR-4651, hsa-miR-4654, hsa-miR-4655-5…	KHSRP, SFRS2, A2BP1, ZRANB2, NONO, PABPC1, RBMY1A1, a2bp1, SNRPA, FUS, ACO1, Pum2, SFRS9, MBNL1, EIF4B, Vts1, YTHDC1, RBMX, SFRS13A, RBM4, SFRS1, KHDRBS3, ELAVL1	N/A
ENST00000508266.1|ENSG00000232021.7|OTTHUMG00000161028|OTTHUMT00000363476.1|LEF1-AS1-204|LEF1-AS1|559|	ENSG00000232021.7	LEF1-AS1	559	ENST00000508266.1	0.571614	1	22.53	hsa-miR-10226, hsa-miR-10392-5p, hsa-miR-10396a-5p, hsa-miR-10396b-5p, hsa-miR-10398-5p, hsa-miR-10400-5p, hsa-miR-10401-5p, hsa-miR-10526-3p, hsa-miR-11181-5p, hsa-miR-12116, hsa-miR-12118, hsa-miR-12128, hsa-miR-1226-5p, hsa-miR-1228-5p, hsa-miR-1233-5p, hsa-miR-1236-3p, hsa-miR-1237-5p, hsa-miR-1249-3p, hsa-miR-1262, hsa-miR-1265, hsa-miR-1268b, hsa-miR-1275, hsa-miR-1276, hsa-miR-1323, hsa-mi…	HNRNPA1, NONO, sap-49, PABPC1, RBMY1A1, FUS, MBNL1, EIF4B, RBMX, RBM4, SFRS1, ELAVL1	1
ENST00000678888.1|ENSG00000135253.15|OTTHUMG00000158363|-|KCP-212|KCP|2018|CDS:1-925|UTR3:926-2018|	ENSG00000135253.15	KCP	2018	ENST00000678888.1	0.0111277	0	26.92		hsa-miR-10392-3p, hsa-miR-10392-5p, hsa-miR-10526-3p, hsa-miR-1182, hsa-miR-1183, hsa-miR-1207-3p, hsa-miR-1207-5p, hsa-miR-12118, hsa-miR-12128, hsa-miR-12129, hsa-miR-1224-3p, hsa-miR-1227-3p, hsa-miR-1228-3p, hsa-miR-1228-5p, hsa-miR-1233-5p, hsa-miR-1237-5p, hsa-miR-1260a, hsa-miR-1265, hsa-miR-1268a, hsa-miR-1268b, hsa-miR-1275, hsa-miR-1304-5p, hsa-miR-1323, hsa-miR-1470, hsa-miR-149-3p, hs…	N/A
ENST00000423907.5|ENSG00000233154.6|OTTHUMG00000014035|OTTHUMT00000039476.1|LINC01762-201|LINC01762|454|	ENSG00000233154.6	LINC01762	454	ENST00000423907.5	0.980699	1	31.92	hsa-miR-10392-5p, hsa-miR-10396a-5p, hsa-miR-10526-3p, hsa-miR-1181, hsa-miR-1183, hsa-miR-12114, hsa-miR-12116, hsa-miR-1224-3p, hsa-miR-1225-5p, hsa-miR-1228-3p, hsa-miR-1233-5p, hsa-miR-1236-5p, hsa-miR-1237-3p, hsa-miR-1268a, hsa-miR-1268b, hsa-miR-1273h-3p, hsa-miR-1273h-5p, hsa-miR-1275, hsa-miR-1296-5p, hsa-miR-1321, hsa-miR-149-3p, hsa-miR-149-5p, hsa-miR-150-3p, hsa-miR-15b-5p, hsa-miR-1…	ybx2-a, NONO, PABPC1, RBMY1A1, FUS, ACO1, MBNL1, EIF4B, KHSRP, RBMX, KHDRBS3, SFRS1, ELAVL1	1
ENST00000611280.4|ENSG00000135253.15|OTTHUMG00000158363|OTTHUMT00000476758.1|KCP-204|KCP|4741|UTR5:1-43|CDS:44-3871|UTR3:3872-4741|	ENSG00000135253.15	KCP	4741	ENST00000611280.4	0.0160018	0	74.01		hsa-miR-10226, hsa-miR-10401-5p, hsa-miR-10526-3p, hsa-miR-11181-3p, hsa-miR-1202, hsa-miR-1207-5p, hsa-miR-12116, hsa-miR-12129, hsa-miR-1225-3p, hsa-miR-1228-3p, hsa-miR-1228-5p, hsa-miR-1236-3p, hsa-miR-1246, hsa-miR-1255a, hsa-miR-1260b, hsa-miR-1265, hsa-miR-1268b, hsa-miR-1273h-5p, hsa-miR-1275, hsa-miR-1304-5p, hsa-miR-149-3p, hsa-miR-16-2-3p, hsa-miR-185-3p, hsa-miR-1909-3p, hsa-miR-193b-…	N/A
ENST00000620378.1|ENSG00000135253.15|OTTHUMG00000158363|-|KCP-208|KCP|4515|CDS:1-4515|	ENSG00000135253.15	KCP	4515	ENST00000620378.1	0.0024761	0	74.65		hsa-miR-10226, hsa-miR-10401-5p, hsa-miR-10526-3p, hsa-miR-11181-3p, hsa-miR-1202, hsa-miR-1207-5p, hsa-miR-12116, hsa-miR-12118, hsa-miR-12124, hsa-miR-12129, hsa-miR-1225-3p, hsa-miR-1228-5p, hsa-miR-1229-5p, hsa-miR-1246, hsa-miR-1255b-5p, hsa-miR-1260b, hsa-miR-1268a, hsa-miR-1268b, hsa-miR-1273h-5p, hsa-miR-1275, hsa-miR-149-3p, hsa-miR-16-2-3p, hsa-miR-1909-3p, hsa-miR-193b-5p, hsa-miR-197-…	N/A
ENST00000610776.4|ENSG00000135253.15|OTTHUMG00000158363|OTTHUMT00000403051.1|KCP-203|KCP|5108|UTR5:1-43|CDS:44-4930|UTR3:4931-5108|	ENSG00000135253.15	KCP	5108	ENST00000610776.4	0.00680551	0	74.79		hsa-miR-10226, hsa-miR-10401-5p, hsa-miR-10526-3p, hsa-miR-11181-3p, hsa-miR-1202, hsa-miR-1207-5p, hsa-miR-12116, hsa-miR-12120, hsa-miR-12129, hsa-miR-1225-3p, hsa-miR-1228-3p, hsa-miR-1228-5p, hsa-miR-1233-5p, hsa-miR-1236-3p, hsa-miR-1246, hsa-miR-1260b, hsa-miR-1265, hsa-miR-1268b, hsa-miR-1273h-5p, hsa-miR-1275, hsa-miR-149-3p, hsa-miR-16-2-3p, hsa-miR-1909-3p, hsa-miR-193b-5p, hsa-miR-197-…	N/A
ENST00000613019.4|ENSG00000135253.15|OTTHUMG00000158363|OTTHUMT00000476757.1|KCP-206|KCP|4853|UTR5:1-43|CDS:44-4750|UTR3:4751-4853|	ENSG00000135253.15	KCP	4853	ENST00000613019.4	0.00587741	0	75.23		hsa-miR-10226, hsa-miR-10401-5p, hsa-miR-10526-3p, hsa-miR-11181-3p, hsa-miR-1202, hsa-miR-1207-5p, hsa-miR-12116, hsa-miR-12124, hsa-miR-12129, hsa-miR-1225-3p, hsa-miR-1228-3p, hsa-miR-1228-5p, hsa-miR-1236-3p, hsa-miR-1246, hsa-miR-1255a, hsa-miR-1260b, hsa-miR-1265, hsa-miR-1268a, hsa-miR-1268b, hsa-miR-1273h-5p, hsa-miR-1275, hsa-miR-1304-5p, hsa-miR-149-3p, hsa-miR-16-2-3p, hsa-miR-185-3p, …	N/A

## Sheet: Table S6
gene id	download_id_	RBPs	Number of RBPs	Total sites	Triplex forming potential (TFP)	Top 100 miRNA	Number of unique miRNA in top 100	Total miRNA interactions
CATG00000094086.1	hg19_ct_UserTrack_3545_+_range=chr7_134610531-134612286_5	SNRPA, ELAVL2, HNRNPA1, NONO, PABPC1, RBMY1A1, a2bp1, EIF4B, ybx2-a, sap-49, FUS, Pum2, ACO1, SFRS9, MBNL1, KHSRP, YTHDC1, QKI, RBMX, SFRS13A, SFRS1, KHDRBS3, ELAVL1,	24	199	0	hsa-miR-6756-5p MIMAT0027412, hsa-miR-149-3p MIMAT0004609, hsa-miR-6793-5p MIMAT0027486, hsa-miR-6752-5p MIMAT0027404, hsa-miR-4701-3p MIMAT0019799, hsa-miR-6823-5p MIMAT0027546, hsa-miR-6775-5p MIMAT0027450, hsa-miR-1229-5p MIMAT0022942, hsa-miR-4507 MIMAT0019044, hsa-miR-4651 MIMAT0019715, hsa-miR-6799-5p MIMAT0027498, hsa-miR-6791-5p MIMAT0027482, hsa-miR-197-5p MIMAT0022691, hsa-miR-6883-5p M…	76	2434
ENSG00000228397.1	hg19_ct_UserTrack_3545_minus_range=chr1_22349061-22353581_5	ZFP36, ELAVL2, SNRPA, SFRS2, ZRANB2, HNRNPA1, EIF4B, NONO, sap-49, PABPC1, RBMY1A1, a2bp1, ybx2-a, FUS, ACO1, Pum2, SFRS9, MBNL1, KHSRP, YBX1, Vts1, YTHDC1, QKI, RBMX, SFRS13A, RBM4, KHDRBS3, SFRS1, ELAVL1,	29	565	0.0272	hsa-miR-1268a MIMAT0005922, hsa-miR-1268b MIMAT0018925, hsa-miR-6090 MIMAT0023715, hsa-miR-4739 MIMAT0019868, hsa-miR-6891-5p MIMAT0027682, hsa-miR-3162-5p MIMAT0015036, hsa-miR-1224-3p MIMAT0005459, hsa-miR-5196-5p MIMAT0021128, hsa-miR-6124 MIMAT0024597, hsa-miR-6089 MIMAT0023714, hsa-miR-619-5p MIMAT0026622, hsa-miR-6812-3p MIMAT0027525, hsa-miR-6880-3p MIMAT0027661, hsa-miR-6775-5p MIMAT00274…	69	11088
CATG00000049674.1	hg19_ct_UserTrack_3545_minus_range=chr2_113549095-113557012_5	ELAVL2, ZFP36, SFRS2, A2BP1, SFRS1, SNRPA, HNRNPA1, ybx2-a, NONO, sap-49, PABPC1, RBMY1A1, a2bp1, EIF4B, FUS, ACO1, Pum2, SFRS9, PTBP1, MBNL1, KHSRP, Vts1, YTHDC1, QKI, RBMX, SFRS13A, RBM4, KHDRBS3, ELAVL1	29	886	0	hsa-miR-6797-3p MIMAT0027495, hsa-miR-6785-3p MIMAT0027471, hsa-miR-6756-3p MIMAT0027413, hsa-miR-3162-3p MIMAT0019213, hsa-miR-4769-3p MIMAT0019923, hsa-miR-4646-3p MIMAT0019708, hsa-miR-6778-5p MIMAT0027456, hsa-miR-1285-5p MIMAT0022719, hsa-miR-6780b-5p MIMAT0027572, hsa-miR-6895-5p MIMAT0027690, hsa-miR-6732-3p MIMAT0027366, hsa-miR-1229-3p MIMAT0005584, hsa-miR-4749-3p MIMAT0019886, hsa-miR-…	82	19111
CATG00000064695.1	hg19_ct_UserTrack_3545_minus_range=chr3_55011894-55016708_5	ELAVL2, SFRS1, KHDRBS3, A2BP1, ZRANB2, HNRNPA1, SNRPA, NONO, PABPC1, RBMY1A1, a2bp1, EIF4B, ybx2-a, sap-49, FUS, ACO1, Pum2, SFRS9, PTBP1, MBNL1, KHSRP, YTHDC1, Vts1, QKI, RBMX, SFRS13A, ELAVL1	27	536	0	hsa-miR-6782-5p MIMAT0027464, hsa-miR-7110-3p MIMAT0028118, hsa-miR-2392 MIMAT0019043, hsa-miR-149-3p MIMAT0004609, hsa-miR-8085 MIMAT0031012, hsa-miR-1224-3p MIMAT0005459, hsa-miR-6846-5p MIMAT0027592, hsa-miR-4433a-5p MIMAT0020956, hsa-miR-6775-5p MIMAT0027450, hsa-miR-6792-3p MIMAT0027485, hsa-miR-6805-3p MIMAT0027511, hsa-miR-4290 MIMAT0016921, hsa-miR-7111-3p MIMAT0028120, hsa-miR-1228-5p MI…	79	8113
CATG00000090640.1	hg19_ct_UserTrack_3545_minus_range=chr6_158138940-158147051_5	SFRS1,ZFP36,ELAVL2,QKI,SNRPA,SFRS2,A2BP1,HNRNPA1,NONO,sap-49,PABPC1,RBMY1A1,a2bp1,EIF4B,ZRANB2,ybx2-a,FUS,ACO1,Pum2,SFRS9,MBNL1,Vts1,KHSRP,YBX1,YTHDC1,RBMX,SFRS13A,RBM4,KHDRBS3,ELAVL1	30	936	0	hsa-miR-574-5p MIMAT0004795, hsa-miR-4701-3p MIMAT0019799, hsa-miR-6127 MIMAT0024610, hsa-miR-7110-5p MIMAT0028117, hsa-miR-197-5p MIMAT0022691, hsa-miR-7111-5p MIMAT0028119, hsa-miR-1268b MIMAT0018925, hsa-miR-6124 MIMAT0024597, hsa-miR-149-3p MIMAT0004609, hsa-miR-6775-5p MIMAT0027450, hsa-miR-6510-5p MIMAT0025476, hsa-miR-3154 MIMAT0015028, hsa-miR-6086 MIMAT0023711, hsa-miR-5196-5p MIMAT00211…	59	18870
CATG00000095486.1	hg19_ct_UserTrack_3545_minus_range=chr7_25870050-25872699_5	SNRPA, ZFP36, ELAVL2, A2BP1, SFRS1, ZRANB2, EIF4B, ybx2-a, PABPC1, RBMY1A1, a2bp1, sap-49, FUS, ACO1, Pum2, SFRS9, PTBP1, MBNL1, KHSRP, YBX1, QKI, YTHDC1, RBMX, Vts1, SFRS13A, RBM4, KHDRBS3, ELAVL1,	28	324	0	hsa-miR-574-5p MIMAT0004795, hsa-miR-6763-5p MIMAT0027426, hsa-miR-6165 MIMAT0024782, hsa-miR-197-5p MIMAT0022691, hsa-miR-6803-5p MIMAT0027506, hsa-miR-7110-5p MIMAT0028117, hsa-miR-5787 MIMAT0023252, hsa-miR-6778-5p MIMAT0027456, hsa-miR-6769b-5p MIMAT0027620, hsa-miR-3679-5p MIMAT0018104, hsa-miR-6870-5p MIMAT0027640, hsa-miR-6738-5p MIMAT0027377, hsa-miR-3162-5p MIMAT0015036, hsa-miR-3164 MIM…	56	6262
CATG00000011643.1	hg19_ct_UserTrack_3545_minus_range=chr12_31393236-31394024_5	SFRS1, ZFP36, SNRPA, PABPC1, RBMY1A1, FUS, Psi, Pum2, SFRS9, MBNL1, EIF4B, KHSRP, YTHDC1, RBMX, RBM4, SFRS13A, ELAVL1, KHDRBS3,	18	90	0	hsa-miR-5088-5p MIMAT0021080, hsa-miR-3162-5p MIMAT0015036, hsa-miR-885-3p MIMAT0004948, hsa-miR-3127-5p MIMAT0014990, hsa-miR-4505 MIMAT0019041, hsa-miR-6716-5p MIMAT0025844, hsa-miR-4710 MIMAT0019815, hsa-miR-4433a-3p MIMAT0018949, hsa-miR-4686 MIMAT0019773, hsa-miR-6731-5p MIMAT0027363, hsa-miR-5698 MIMAT0022491, hsa-miR-6879-5p MIMAT0027658, hsa-miR-6735-5p MIMAT0027371, hsa-miR-6873-5p MIMAT…	87	1399
CATG00000034309.1	hg19_ct_UserTrack_3545_minus_range=chr17_63639759-63640049_5	FUS, Pum2, SFRS9, MBNL1, KHSRP, YTHDC1, RBMX, SFRS1, ELAVL1, KHDRBS3,	10	25	0	hsa-miR-4436b-3p MIMAT0019941, hsa-miR-6127 MIMAT0024610, hsa-miR-887-5p MIMAT0026720, hsa-miR-1282 MIMAT0005940, hsa-miR-4776-3p MIMAT0019933, hsa-miR-4706 MIMAT0019806, hsa-miR-365a-5p MIMAT0009199, hsa-miR-7158-5p MIMAT0028226, hsa-miR-6775-5p MIMAT0027450, hsa-miR-4755-3p MIMAT0019896, hsa-miR-3529-5p MIMAT0019828, hsa-miR-3907 MIMAT0018179, hsa-miR-10400-5p MIMAT0041631, hsa-miR-4661-5p MIMA…	97	222
ENSG00000218510.3	hg19_ct_UserTrack_3545_plus_range=chr1_22351670-22358804_5	ZFP36,ELAVL2,SNRPA,SFRS1,A2BP1,SFRS7,SFRS2,ZRANB2,sus,HNRNPA1,EIF4B,NONO,sap-49,PABPC1,RBMY1A1,a2bp1,ybx2-a,FUS,ACO1,PTBP1,Pum2,SFRS9,MBNL1,KHSRP,YBX1,Vts1,YTHDC1,QKI,RBMX,SFRS13A,RBM4,KHDRBS3,ELAVL1,	33	858	0.0348	hsa-miR-6090 MIMAT0023715, hsa-miR-4739 MIMAT0019868, hsa-miR-6891-5p MIMAT0027682, hsa-miR-3162-5p MIMAT0015036, hsa-miR-619-5p MIMAT0026622, hsa-miR-3960 MIMAT0019337, hsa-miR-5196-5p MIMAT0021128, hsa-miR-6124 MIMAT0024597, hsa-miR-4701-3p MIMAT0019799, hsa-miR-6089 MIMAT0023714, hsa-miR-8072 MIMAT0030999, hsa-miR-5684 MIMAT0022473, hsa-miR-6812-5p MIMAT0027524, hsa-miR-6775-5p MIMAT0027450, h…	59	13048
ENSG00000230068.2	hg19_ct_UserTrack_3545_plus_range=chr1_22385787-22390692_5	NOVA2,ZFP36,ELAVL2,SNRPA,SFRS1,A2BP1,SFRS2,ZRANB2,HNRNPA1,NONO,PABPC1,RBMY1A1,a2bp1,EIF4B,ybx2-a,sap-49,FUS,Pum2,SFRS9,ACO1,MBNL1,KHSRP,YTHDC1,Vts1,QKI,RBMX,YBX1,SFRS13A,KHDRBS3,ELAVL1	30	635	0.2195	hsa-miR-619-5p MIMAT0026622, hsa-miR-6812-5p MIMAT0027524, hsa-miR-10526-3p MIMAT0041996, hsa-miR-6769b-5p MIMAT0027620, hsa-miR-6778-5p MIMAT0027456, hsa-miR-1268a MIMAT0005922, hsa-miR-1268b MIMAT0018925, hsa-miR-1224-3p MIMAT0005459, hsa-miR-6089 MIMAT0023714, hsa-miR-1207-5p MIMAT0005871, hsa-miR-601 MIMAT0003269, hsa-miR-1233-5p MIMAT0022943, hsa-miR-6775-5p MIMAT0027450, hsa-miR-6887-5p MIM…	59	8552
CATG00000108619.1	hg19_ct_UserTrack_3545_plus_range=chr1_35676052-35679313_5	ZFP36, ELAVL2, QKI, A2BP1, SFRS1, ZRANB2, HNRNPA1, NONO, SNRPA, PABPC1, RBMY1A1, a2bp1, ybx2-a, FUS, ACO1, Psi, Pum2, SFRS9, MBNL1, EIF4B, KHSRP, YBX1, Vts1, YTHDC1, RBMX, SFRS13A, KHDRBS3, ELAVL1,	28	388	0	hsa-miR-4763-3p MIMAT0019913, hsa-miR-4739 MIMAT0019868, hsa-miR-6775-5p MIMAT0027450, hsa-miR-8485 MIMAT0033692, hsa-miR-877-5p MIMAT0004949, hsa-miR-574-3p MIMAT0003239, hsa-miR-4769-5p MIMAT0019922, hsa-miR-1275 MIMAT0005929, hsa-miR-6891-5p MIMAT0027682, hsa-miR-6826-5p MIMAT0027552, hsa-miR-6089 MIMAT0023714, hsa-miR-619-5p MIMAT0026622, hsa-miR-6803-5p MIMAT0027506, hsa-miR-4433a-3p MIMAT00…	54	8639
CATG00000042214.1	hg19_ct_UserTrack_3545_plus_range=chr2_27929303-27930662_5	ELAVL2, ZFP36, HNRNPA1, SFRS1, EIF4B, NONO, sap-49, PABPC1, RBMY1A1, a2bp1, FUS, Pum2, SFRS9, MBNL1, KHSRP, Vts1, YTHDC1, RBMX, SFRS13A, KHDRBS3, ELAVL1	21	182	0	hsa-miR-6127 MIMAT0024610, hsa-miR-4433b-3p MIMAT0030414, hsa-miR-1268a MIMAT0005922, hsa-miR-1268b MIMAT0018925, hsa-miR-4433a-3p MIMAT0018949, hsa-miR-6803-5p MIMAT0027506, hsa-miR-3138 MIMAT0015006, hsa-miR-3162-5p MIMAT0015036, hsa-miR-10526-3p MIMAT0041996, hsa-miR-7109-3p MIMAT0028116, hsa-miR-6740-5p MIMAT0027381, hsa-miR-4742-3p MIMAT0019873, hsa-miR-6891-5p MIMAT0027682, hsa-miR-6783-3p …	89	2890
CATG00000083048.1	hg19_ct_UserTrack_3545_plus_range=chr6_19805161-19807448_5	ybx2-a, NONO, PABPC1, RBMY1A1, a2bp1, EIF4B, FUS, ACO1, Pum2, SFRS9, MBNL1, KHSRP, YBX1, Vts1, YTHDC1, RBMX, SFRS13A, RBM4, KHDRBS3, SFRS1, ELAVL1,	21	274	0.0619	hsa-miR-619-5p MIMAT0026622, hsa-miR-6803-5p MIMAT0027506, hsa-miR-4450 MIMAT0018971, hsa-miR-6769b-5p MIMAT0027620, hsa-miR-7110-5p MIMAT0028117, hsa-miR-6887-5p MIMAT0027674, hsa-miR-1229-5p MIMAT0022942, hsa-miR-4270 MIMAT0016900, hsa-miR-6792-5p MIMAT0027484, hsa-miR-6722-3p MIMAT0025854, hsa-miR-1228-5p MIMAT0005582, hsa-miR-6756-5p MIMAT0027412, hsa-miR-6879-5p MIMAT0027658, hsa-miR-504-3p …	74	4199
CATG00000091701.1	hg19_ct_UserTrack_3545_plus_range=chr7_25894946-25898285_5	ZFP36,ELAVL2,SFRS7,A2BP1,ZRANB2,SFRS1,HNRNPA1,EIF4B,NONO,sap-49,PABPC1,RBMY1A1,a2bp1,ybx2-a,FUS,Pum2,SFRS9,MBNL1,ACO1,Vts1,KHSRP,YBX1,YTHDC1,QKI,RBMX,SFRS13A,RBM4,KHDRBS3,ELAVL1,	29	419	0	hsa-miR-6803-5p MIMAT0027506, hsa-miR-574-5p MIMAT0004795, hsa-miR-877-3p MIMAT0004950, hsa-miR-6891-3p MIMAT0027683, hsa-miR-7110-5p MIMAT0028117, hsa-miR-1268b MIMAT0018925, hsa-miR-4433a-3p MIMAT0018949, hsa-miR-6756-5p MIMAT0027412, hsa-miR-3162-3p MIMAT0019213, hsa-miR-6795-3p MIMAT0027491, hsa-miR-6732-3p MIMAT0027366, hsa-miR-6782-5p MIMAT0027464, hsa-miR-7111-3p MIMAT0028120, hsa-miR-6775…	57	10333
CATG00000091705.1	hg19_ct_UserTrack_3545_plus_range=chr7_25902408-25903627_5	ELAVL2, SFRS2, HNRNPA1, NONO, sap-49, PABPC1, EIF4B, ybx2-a, FUS, Pum2, SNRPA, MBNL1, KHSRP, Vts1, YBX1, SFRS9, YTHDC1, RBMX, RBM4, SFRS13A, KHDRBS3, SFRS1, ELAVL1,	23	138	0	hsa-miR-6751-5p MIMAT0027402, hsa-miR-7110-5p MIMAT0028117, hsa-miR-6510-5p MIMAT0025476, hsa-miR-3960 MIMAT0019337, hsa-miR-6881-5p MIMAT0027662, hsa-miR-6846-5p MIMAT0027592, hsa-miR-149-3p MIMAT0004609, hsa-miR-8069 MIMAT0030996, hsa-miR-4690-5p MIMAT0019779, hsa-miR-4479 MIMAT0019011, hsa-miR-5093 MIMAT0021085, hsa-miR-3141 MIMAT0015010, hsa-miR-1237-5p MIMAT0022946, hsa-miR-6852-5p MIMAT0027…	83	1466
CATG00000024056.1	hg19_ct_UserTrack_3545_plus_range=chr15_92249348-92251654_5	ELAVL2, SNRPA, HNRNPA1, NONO, PABPC1, RBMY1A1, ybx2-a, EIF4B, sap-49, FUS, Pum2, SFRS9, MBNL1, ACO1, KHSRP, YTHDC1, QKI, RBMX, Vts1, SFRS13A, KHDRBS3, SFRS1, ELAVL1	23	229	0	hsa-miR-6803-5p MIMAT0027506, hsa-miR-6752-5p MIMAT0027404, hsa-miR-6090 MIMAT0023715, hsa-miR-6769b-5p MIMAT0027620, hsa-miR-6782-5p MIMAT0027464, hsa-miR-4270 MIMAT0016900, hsa-miR-6812-5p MIMAT0027524, hsa-miR-6775-5p MIMAT0027450, hsa-miR-6127 MIMAT0024610, hsa-miR-6893-5p MIMAT0027686, hsa-miR-4271 MIMAT0016901, hsa-miR-6089 MIMAT0023714, hsa-miR-4433b-3p MIMAT0030414, hsa-miR-4739 MIMAT0019…	64	6757
ENSG00000259549.1	hg19_ct_UserTrack_3545_plus_range=chr17_36105179-36109970_5	SFRS1, SFRS2, A2BP1, ZRANB2, HNRNPA1, ybx2-a, NONO, sap-49, PABPC1, RBMY1A1, a2bp1, EIF4B, Psi, FUS, ACO1, SNRPA, Pum2, PTBP1, SFRS9, MBNL1, KHSRP, YTHDC1, Vts1, QKI, RBMX, SFRS13A, RBM4, KHDRBS3, ELAVL1	29	585	0	hsa-miR-6759-3p MIMAT0027419, hsa-miR-7110-5p MIMAT0028117, hsa-miR-6812-5p MIMAT0027524, hsa-miR-4433b-3p MIMAT0030414, hsa-miR-5787 MIMAT0023252, hsa-miR-6881-3p MIMAT0027663, hsa-miR-6803-3p MIMAT0027507, hsa-miR-6829-3p MIMAT0027559, hsa-miR-6792-3p MIMAT0027485, hsa-miR-6752-5p MIMAT0027404, hsa-miR-3162-5p MIMAT0015036, hsa-miR-1207-5p MIMAT0005871, hsa-miR-1281 MIMAT0005939, hsa-miR-6879-3…	73	11475

## Sheet: Table S7
RBPs list	RBPTD (Uterus - base mean )	RBPTD (Uterus - Clip-Seq data availabilty is Starbase)	RBPTD (Ovary - Pvalue Survival analysis) lacks differential expression analysis	RBPTD (Ovary - Clip-Seq data availabilty is Starbase)	DECIPHER (DatabasE of genomiC varIation and Phenotype in Humans using Ensembl Resources) - pathogenicity and phenotype	OMIM	HPA- Human Protein Atlas
SNRPA	3837.1	NA	0.550226	NA	Fully pathogenic /likely pathogenic - Abnormality of prenatal development or birth, Cystic hygroma, Pregnancy exposure, Premature birth	By screening a human teratocarcinoma cell expression library with an anti-U1 snRNP serum, Sillekens et al. (1987) isolated cDNAs encoding SNRPA. The predicted 297-amino acid protein contains a hydrophilic region, an internal sequence duplication, and an RNP consensus domain common to RNA-binding proteins.	Prognostic marker in renal cancer (unfavorable), liver cancer (unfavorable) and cervical cancer (favorable), Low cancer specificity, Detected in all, Evidence at protein level, normal tissue: Ubiquitous nuclear expression.
ELAVL2	22.6731	NA	0.891105	NA	Pathogenic - Abnormality of the genital system, Intellectual disability, T-cell acute lymphoblastic leukemias, Intrauterine growth retardation, Gynecomastia	It is one of the tumor antigens that underlie paraneoplastic neurologic disorders (PND), which arise when an immune response to systemic tumors expressing neuronal proteins ('onconeural antigens') develops into an autoimmune neuronal degeneration (Fletcher et al., 1997). It is in the class of neuron-specific RNA-binding proteins.	Gene product is not prognostic, Cancer enhanced (testis cancer), Detected in many, Evidence at protein level, normal tissue: Cytoplasmic expression most abundant in CNS and cells in seminiferous ducts.
HNRNPA1	26994.7	Available	0.937804	Available	Likely pathogenic- Neurodevelopmental delay, Abnormal duodenum morphology, Abnormal eyebrow morphology, Abnormal hair whorl, Abnormality of brain morphology, Abnormality of globe size, Annular pancreas, Atrial septal defect, Brachycephaly, Camptodactyly of finger, Depressed nasal bridge, Epicanthus, Finger clinodactyly, Intellectual disability, Long foot, Macrocephaly at birth, Macroglossia, Narr…	David et al. (2010) concluded that their results defined a pathway that regulates an alternative splicing event required for tumor cell proliferation. HNRNPA1 and introduces a potent steric zipper that accelerates the formation of pathogenic fibrillization.	Gene product is not prognostic, Low cancer specificity, Detected in all, Evidence at protein level, normal tissue: Ubiquitous nuclear expression, Disease related genes
NONO	13978.1	NA	0.63645	NA	Pathogenic- Autistic behavior, Coarse hair, Constipation, Delayed speech and language development, Gait disturbance, Hearing abnormality, Hyperkeratosis, Hypotonia, Intellectual disability, Joint laxity, Low-set ears, Multiple rows of eyelashes, Myopia, Obesity, Pes planus, Premature birth, Recurrent infections, Strabismus, Synophrys, Thin upper lip vermilion, Global developmental delay	High lncUSMYCN or NONO expression in neuroblastoma tissue independently predicted poor patient prognosis. Knockdown of lncUSMYCN reduced tumor growth in neuroblastoma-bearing mice. Liu et al. (2014) concluded that lncUSMYCN and NONO play important roles in regulating MYCN expression and neuroblastoma oncogenesis	Prognostic marker in endometrial cancer (unfavorable), Low cancer specificity Detected in all, Evidence at protein level, normal tissue: Ubiquitous nuclear expression, cancer related genes
PABPC1	43792.4	NA	0.132097	NA	Likely pathogenic - Global developmental delay,Abnormality of the uterus, Down-sloping shoulders, Downslanted palpebral fissures, EEG abnormality, High palate, Intellectual disability, Long face, Micrognathia, Premature birth, Small for gestational age, Spasticity	Deletion mutagenesis showed that the RNA binding ability of PABP1 is important for nuclear retention. Afonina et al. (1998) suggested that PABP1 is involved in nuclear events associated with the formation and transport of mRNP to the cytoplasm. Cytokine and protooncogene mRNAs are rapidly degraded through AU-rich elements in the 3-prime untranslated region. Rapid decay involves AU-rich binding pr…	Prognostic marker in renal cancer (unfavorable), glioma (favorable) and liver cancer (unfavorable), Low cancer specificity, Detected in all, Evidence at protein level, normal tissue: Ubiquitous cytoplasmic expression, cancer related genes
RBMY1A1	NA	NA	NA	NA	Pathogenic - Growth delay, Neurodevelopmental delay	hnRNPG family of proteins is involved in pre-mRNA splicing and hypothesized that RBM may be involved in Tra2-beta-dependent splicing in spermatocytes	Gene product is not prognostic, Not detected, One case of lung and head and neck cancer showed distinct nuclear positivity. Remaining cancer tissues were negative.
EIF4B	9213.43	NA	0.674104	NA	Pathogenic - Delayed speech and language development, Global developmental delay, Hypertelorism, Macrocephaly, Abnormal duodenum morphology, Abnormal eyebrow morphology, Abnormal hair whorl, Abnormality of brain morphology, Abnormality of globe size	Besides its RNA-binding activity, eIF4B stimulates the ATPase and RNA helicase activities of eIF4A (602641), one component of eIF4F (Methot et al. (1996)).	Gene product is not prognostic, Low cancer specificity, Evidence at protein level, normal tissue: General cytoplasmic expression, Cancer tissues showed weak to moderate cytoplasmic positivity. Several colorectal cancers along with occasional cases of carcinoid and endometrial cancers were strongly stained. Renal cancers and several hepatocellular carcinomas were negative.
ybx2	317.429	NA	NA	0.292384	Likely pathogenic - Feeding difficulties in infancy, Recurrent infections, Abnormality of the female genitalia, Premature birth, Abnormality of prenatal development or birth, Abnormality of the pinna, Abnormality of the uterus	They found upregulated DBPC levels in a variety of human carcinomas, including adenocarcinomas of the colon (9/10) and cholangiocellular carcinomas (8/10). All germ cell tumors tested, including testicular seminomas and ovarian dysgerminomas, showed high DBPC levels by immunohistochemical analysis.	Prognostic marker in endometrial cancer (unfavorable), Low cancer specificity, Detected in many, Evidence at protein level, normal tissue: Selective cytoplasmic expression in spermatids and spermatocytes of testis.
sap-49	NA	NA	NA	NA	Pathogenic - Downslanted palpebral fissures, Global developmental delay, Hypotonia, Low-set ears, Microcephaly, Stereotypy, Increased nuchal translucency, Microretrognathia, Short long bone,Abnormally folded helix	No results	Prognostic marker in renal cancer (unfavorable) and liver cancer (unfavorable), Low cancer specificity, Detected in all, Evidence at protein level, normal tissue :Nuclear expression in several tissues, disease related genes
FUS	11615.6	Available	0.589829	Available	Likely pathogenic - Global developmental delay, Abnormal umbilicus morphology, Atopic dermatitis, Autistic behavior, Cleft palate, Delayed speech and language development, EEG abnormality, Epicanthus, Feeding difficulties in infancy, Flat occiput, Hypertelorism, Hypotonia, Intellectual disability, Long philtrum, Low-set ears, Microphthalmia, Protruding ear, Recurrent infections, Round face, Short…	Translocation of the FUS transcriptional activation domain results in fusion proteins and has been implicated in tumorigenesis	Prognostic marker in liver cancer (unfavorable), Low cancer specificity, Detected in all, Evidence at protein level,normal tissue: Ubiquitous nuclear expression,Cancer-related genes, Disease related genes.
Pum2	3888.63	NA	0.59771	NA	Likely pathogenic - Intrauterine growth retardation, Pericarditis	Using human tumors and matched normal tissue and cancer cell lines, Huang et al. (2014) found that PUM2 expression inversely correlated with that of SCCRO3 (DCUN1D3; 616167), a negative regulator of cell growth, migration, and transformation.	Prognostic marker in liver cancer (unfavorable), Low cancer specificity, Detected in all, Evidence at protein level, normal tissue: Granular cytoplasmic expression in most tissues.
ACO1	1293.38	NA	0.131995	NA	Likely pathogenic - Intrauterine growth retardation, Macrotia, Single transverse palmar crease, Smooth philtrum, Thin upper lip vermilion	Soluble aconitase is a bifunctional protein with mutually exclusive functions as an iron responsive element (IRE)-binding protein involved in the control of iron metabolism or as the cytoplasmic isoform of aconitase. Aconitases are iron-sulfur proteins that require a 4Fe-4S cluster for their enzymatic activity, in which they catalyze conversion of citrate to isocitrate (EC 4.2.1.3) (Eisenstein, 2…	Prognostic marker in renal cancer (favorable), Cancer-related genes, Low cancer specificity, Detected in all, Evidence at protein level, normal tissue : Cytoplasmic expression in glandular cells
SFRS9	NA	NA	NA	NA	Pathogenic - Abnormality of prenatal development or birth, Abnormal umbilicus morphology	By Northern blot analysis, Stoss et al. (1999) detected a 1.35-kb SFRS9 transcript in all tissues tested, with highest expression in pancreas, followed by kidney, placenta, and heart.	Prognostic marker in liver cancer (unfavorable) and melanoma (unfavorable), Low cancer specificity, Detected in all, Evidence at protein level, normal tissue :General nuclear expression.
MBNL1	2701.08	NA	0.860895	NA	Pathogenic - Global developmental delay, Feeding difficulties in infancy, Gynecomastia, Hemangioma, Hepatomegaly, Hypermetropia, Macrocephaly, Macroglossia, Prominent nasal bridge, Short chin, Specific learning disability	RT-PCR analysis detected highest expression of KIAA0428 in skeletal muscle, followed by prostate, lung, heart, small intestine, ovary, and placenta	Prognostic marker in renal cancer (unfavorable), Disease related genes, Low cancer specificity, Detected in all, Evidence at protein level, normal tissue: Nuclear expression in most tissues.
KHSRP	6018.16	NA	0.8192	NA	Pathogenic - Abnormality of prenatal development or birth, Abnormality of the abdominal wall, Abnormality of the antihelix, Abnormality of the columella, Abnormality of the nares, Abnormality of the nasal alae, Abnormality of the pinna, Abnormality of the tongue	The findings indicated that SMN can act as a molecular chaperone for methylated proteins involved in RNA metabolism, and suggested that defects in RNA metabolism may be involved in the pathophysiology of SMA.	Prognostic marker in renal cancer (unfavorable), Low cancer specificity, Detected in all, Evidence at protein level, normal tissuei Ubiquitous nuclear expression.
YTHDC1	NA	NA	NA	NA	Pathogenic - Autistic behavior, Global developmental delay, Truncal obesity, Decreased body weight, Failure to thrive in infancy, Growth delay	By Western blot analysis, Kasowitz et al. (2018) showed that Ythdc1 was expressed in multiple adult mouse tissues, including brain, testis, and ovary. Ythdc1 levels were high in postnatal oocytes, MII eggs, and preimplantation embryos, and low in germinal vesicle-stage oocytes.	Prognostic marker in urothelial cancer (favorable), Low cancer specificity, Detected in all, Evidence at protein level, normal tissue: General nuclear expression.
QKI	2001.3	NA	0.571414	NA	Pathogenic - Global developmental delay, Feeding difficulties, Abnormality of prenatal development or birth, Abnormality of the female genitalia	QKI proteins regulate RNA splicing, export of target RNAs from the nucleus, translation of proteins, and RNA stability (Lauriat et al., 2008). Noveroske et al. (2002) found that embryonic mice with a lethal point mutation in Qki had defective yolk sac vascular remodeling and abnormal vessels in the embryo proper at midgestation, coinciding with embryonic death.	Prognostic marker in renal cancer (unfavorable), liver cancer (unfavorable) and stomach cancer (unfavorable), Cancer enriched (glioma), Detected in all, Evidence at protein level , normal tissue: Nuclear expression in several tissues, most abundant in glial cells of the CNS and placental trophoblasts,Cancer-related genes
RBMX	5602.53	NA	0.323403	NA	Likely pathogenic - Abnormality of the endocrine system,Abnormality of prenatal development or birth, Intellectual disability, Ovarian cyst, Tall stature	RBMX is important for NORAD function, and that NORAD is required for the assembly of the previously unknown topoisomerase complex NARC1, which contributes to maintaining genomic stability.	Prognostic marker in liver cancer (unfavorable), Low cancer specificity Detected in all, Evidence at protein level, normal tissue: Ubiquitous nuclear expression in most tissues, cancer related genes, disease related genes.
SFRS13A	NA	NA	NA	NA	Pathogenic - Global developmental delay, Hypothyroidism, Short stature, Small nail, Feeding difficulties in infancy,Autism	Northern blot analysis revealed wide but differential expression of an approximately 3.0-kb SRRP40 transcript that was highest in skeletal muscle, testis, thymus, and spleen. A 7.5-kb transcript was strongly expressed in peripheral blood leukocytes. SRRP35 was expressed only in testis as a 1.5-kb transcript. Immunofluorescence microscopy demonstrated shuttling of SRRP40 between the nucleus and, a…	Prognostic marker in liver cancer (unfavorable), renal cancer (unfavorable) and prostate cancer (unfavorable), Low cancer specificity, Detected in all, Evidence at protein level, General nuclear expression.
SFRS1	NA	NA	NA	NA	Pathogenic - Abnormal facial shape, Delayed gross motor development, Delayed speech and language development, Global developmental delay, Hypertelorism,	Primary role in defining the formation of specific myometrial protein species associated with the known contractile and relaxatory properties of these regions before and during parturition	Prognostic marker in liver cancer (unfavorable), renal cancer (unfavorable), colorectal cancer (favorable) and cervical cancer (favorable), Low cancer specificity, Detected in all, Evidence at protein level, normal tissue: Ubiquitous nuclear expression.
KHDRBS3	496.846	NA	0.919192	NA	Pathogenic - Premature ovarian insufficiency,Global developmental delay, Hypermetropia, Joint hypermobility, Bilateral microphthalmos, Clinodactyly of the 5th finger, Esotropia, Feeding difficulties in infancy, Gynecomastia, Hemangioma, Hepatomegaly, Hypermetropia, Macrocephaly, Macroglossia, Prominent nasal bridge, Short chin, Specific learning disability (Imbalance arising from a balanced paren…	Belongs to the STAR (signal transduction and activation of RNA) protein family. Expression of SLM2 was upregulated in patients with various proteinuric diseases, including membranous glomerulonephritis and segmental glomerulosclerosis, compared with controls.	Prognostic marker in renal cancer (favorable, Low cancer specificity, Detected in all, Evidence at protein level, normal tissue: Nuclear expression with varying intensity in several cell types.
ELAVL1	3709.02	Available	0.324673	Available	Pathogenic - Abnormality of the genitourinary system, Bilateral talipes equinovarus, Intrauterine growth retardation, Low-set ears, Abnormality of prenatal development or birth	Nucleolin (NCL; 164035) functions in the nucleolus to regulate ribosomal RNA maturation and processing and in the cytoplasm to regulate mRNA stabilization and translation. HUR may direct HSPA2 mRNA to polysomes and control HSPA2 expression at the translational level. HuR deficiency caused redistribution of Tdp43 (TARDBP; 605078), to cytosolic granules, which has been linked to motor neuron diseas…	Prognostic marker in ovarian cancer (favorable), Low cancer specificity, Detected in all, Evidence at protein level, normal tissue: Nuclear expression in most tissues.
ZFP36	5481.86	NA	0.273836	NA	Pathogenic - Global developmental delay, Feeding difficulties in infancy, Gynecomastia, Hemangioma, Hepatomegaly, Hypermetropia, Macrocephaly, Abnormality of prenatal development or birth, Cystic hygroma, Pregnancy exposure, Premature birth	Jing et al. (2005) concluded that miRNA targeting of ARE appears to be an essential step in ARE-mediated mRNA degradation.	Gene product is not prognostic,Low cancer specificity, Detected in all, Evidence at transcript level, Mainly cytoplasmic expression in epithelial cells, Strong cytoplasmic and membranous staining was observed in squamous cell carcinomas, breast cancers, pancreatic cancers and a few urothelial cancers. Several other cancers were weakly stained or negative
SFRS2	NA	NA	NA	NA	Likely pathogenic - Delayed speech and language development, Feeding difficulties in infancy, Hypertelorism, Intellectual disability, Proportionate short stature, Abnormal lung lobation, Abnormality of cardiovascular system morphology, Anonychia, Blepharophimosis, Camptodactyly of finger, Cryptorchidism	Lareau et al. (2007) reported that in every member of the human SR family of splicing regulators, highly or ultraconserved elements are alternatively spliced, either as alternative 'poison cassette exons' containing early in-frame stop codons, or as alternative introns in the 3-prime untranslated region. Yoshimi et al. (2019) concluded that their data identified a pathogenic crosstalk between alt…	Prognostic marker in liver cancer (unfavorable), renal cancer (unfavorable), endometrial cancer (unfavorable) and urothelial cancer (favorable), Cancer-related genes, Low cancer specificity, Detected in all, Evidence at protein level, normal tissue: General nuclear expression.
ZRANB2	1884.97	NA	0.75172	NA	Pathogenic - Autism, Short stature, Abnormal maternal serum screening, Hypoplasia of the nasal bone, Mild intrauterine growth retardation, Poor appetite, Short attention span, Short philtrum	Wang et al. (2016) concluded that zranb2 is a maternal LPS-binding protein with an immunologic role that protects early zebrafish embryos from pathogen attack.	Prognostic marker in renal cancer (unfavorable), liver cancer (unfavorable) and prostate cancer (unfavorable), Low cancer specificity, Detected in all, Evidence at protein level, Ubiquitous nuclear expression.
YBX1	16379.3	NA	0.0966495	NA	Likely pathogenic - Delayed speech and language development, Global developmental delay, Primary microcephaly, Global developmental delay, Hypertelorism, Macrocephaly at birth, Mandibular prognathia, Postnatal macrocephaly, Single transverse palmar crease	By screening a human placenta cDNA expression library with DNA fragments containing either the human epidermal growth factor receptor (EGFR; 131550) enhancer or the human c-erbB2 (164870) promoter, Sakura et al. (1988) isolated cDNAs encoding DBPA (603437) and DBPB (NSEP1). Fukada and Tonks (2003) also found a correlation between expression of PTP1B and YB1 in several human cancer cell lines and …	Prognostic marker in liver cancer (unfavorable) and renal cancer (unfavorable), Cancer-related genes, Low cancer specificity, Detected in all, Evidence at protein level, Cytoplasmic and nuclear expression in most tissues, Cancer-related genes,
Vts1	NA	NA	NA	NA	No results	No results	No results
RBM4	412.916	NA	0.321879	NA	Pathogenic - Asthma, Delayed fine motor development, Delayed speech and language development, Epicanthus, Global developmental delay, Hypertelorism, Long philtrum, Microtia, Thin upper lip vermilion, Autistic behavior, Relative macrocephaly	The Drosophila lark gene encodes a member of the RNA recognition motif (RRM) class of RNA-binding proteins and is essential for embryonic development. Uniacke et al. (2012) concluded that cells have evolved a program by which oxygen tension switches the basic translation initiation machinery.	Gene product is not prognostic, Low cancer specificity, Detected in all, Evidence at protein level, normal tissue: General cytoplasmic and nuclear expression, including nuclear membranous expression in some tissues.
A2BP1	NA	NA	NA	NA	Likely benign - Autism, Behavioral abnormality, High palate, Inguinal hernia, Pyloric stenosis, Sacral dimple, Sandal gap, Triangular face, Hypsarrhythmia, Infantile spasms, Global developmental delay, Microcephaly, Abnormality of prenatal development or birth, Umbilical hernia	Depending on where it binds relative to the regulated exon, RBFOX1 can regulate splicing positively or negatively (Fukumura et al., 2007). Shibata et al. (2000) concluded that A2BP1 and related proteins form a novel gene family sharing RNA-binding motifs.	Gene product is not prognostic, Cancer enhanced (glioma), Detected in single, Evidence at protein level, Nuclear expression in CNS and heart muscle.
PTBP1	10656.3	NA	0.80425	NA	Likely pathogenic - Abnormality of prenatal development or birth, Abnormality of the abdominal wall, Abnormality of the antihelix, Abnormality of the columella, Abnormality of the nares, Abnormality of the genitourinary system, Bilateral talipes equinovarus, Intrauterine growth retardation, Low-set ears, Autism	Makeyev et al. (2007) further showed that retinoic acid-induced neuronal differentiation in a mouse embryonal carcinoma cell line resulted in the accumulation of miR124, which correlated with decreased Ptbp1 protein levels, increased Ptbp2 levels, and a switch to neuron-specific alternative splicing. Establishing a relevance to cancer, David et al. (2010) showed that human gliomas (137800) overex…	Prognostic marker in liver cancer (unfavorable), Low cancer specificity, Detected in all, Evidence at protein level, Ubiquitous nuclear expression.
Psi	NA	NA	NA	NA	No results	Wang et al. (1996) hypothesized that PCP2 and other members of this subfamily of RPTPases may function as cell contact receptors that mediate and control cell-cell signals. Northern blot analysis detected expression in skeletal muscle, heart, prostate, pancreas, and placenta.	No results
SFRS7	NA	NA	NA	NA	Pathogenic - Delayed speech and language development, Hypotonia, Intellectual disability, Joint laxity, Malar flattening, Microcephaly, Short nose, Autistic behavior, Global developmental delay	Lareau et al. (2007) concluded that unproductive splicing is important for regulation of the entire SR family and found that unproductive splicing associated with conserved regions has arisen independently in different SR genes, suggesting that splicing factors may readily acquire this form of regulation	Prognostic marker in renal cancer (unfavorable) and liver cancer (unfavorable), Low cancer specificity, Detected in all, Evidence at protein level, normal tissue :Nuclear expression in most tissues
sus	NA	NA	NA	NA	No results	Four KCNJ11 subunits form the channel pore, and each is associated with a SUR subunit that contributes to regulation of channel gating (summary by Girard et al., 2009). Gloyn et al. (2006) reviewed the loss-of-function mutations in KCNJ11 and ABCC8, which can cause oversecretion of insulin and result in hyperinsulinemia of infancy.	No results
NOVA2	163.123	NA	0.0194166	NA	Likely pathogenic - Feeding difficulties in infancy, Gastrostomy tube feeding in infancy, Mild short stature, Moderate global developmental delay, Intrauterine growth retardation, Motor delay, Strabismus, Thin vermilion border, Abnormality of prenatal development or birth, Cystic hygroma, Pregnancy exposure, Premature birth	NOVA2 is primarily expressed in the central nervous system where it is associated with splicing regulation of genes involved in axonal guidance and projection during cortical development (summary by Mattioli et al., 2020). Functional analysis showed that both Nova1 and Nova2 bind to similar RNA ligands with high affinity. RT-PCR studies showed expression in glioma cell lines, suggesting that ANOV…	Prognostic marker in renal cancer (unfavorable), Cancer enhanced (glioma), Detected in many, Evidence at protein level, normal tissue: Nuclear expression in neuronal cells.

## Sheet: Table S8
ID	Accession	Target	TargetID	Experiment	Literature	Tissue	unique miRNAs :54	Unique lncRNAs :667
hsa-let-7b-5p	MIMAT0000063	ZNF436-AS1	148898	CLIP-Seq	24297251	Unspecified	MIMAT0000063	ZNF436-AS1
hsa-let-7b-5p	MIMAT0000063	SNHG12	85028	CLIP-Seq	24297251	Unspecified	MIMAT0005458	SNHG12
hsa-let-7b-5p	MIMAT0000063	MIR29B2CHG	100128537	CLIP-Seq	24297251	Unspecified	MIMAT0005901	MIR29B2CHG
hsa-let-7b-5p	MIMAT0000063	LINC01806	100996579	CLIP-Seq	24297251	Unspecified	MIMAT0000443	LINC01806
hsa-let-7b-5p	MIMAT0000063	LMCD1-AS1	100288428	CLIP-Seq	24297251	Unspecified	MIMAT0022726	LMCD1-AS1
hsa-let-7b-5p	MIMAT0000063	MUC20-OT1	111753249	CLIP-Seq	24297251	Unspecified	MIMAT0007881	MUC20-OT1
hsa-let-7b-5p	MIMAT0000063	LINC00885	401109	CLIP-Seq	24297251	Unspecified	MIMAT0000227	LINC00885
hsa-let-7b-5p	MIMAT0000063	LINC02432	100507639	CLIP-Seq	24297251	Unspecified	MIMAT0000268	LINC02432
hsa-let-7b-5p	MIMAT0000063	SLC9A3-AS1	100288152	CLIP-Seq	24297251	Unspecified	MIMAT0022695	SLC9A3-AS1
hsa-let-7b-5p	MIMAT0000063	LINC02242	105379006	CLIP-Seq	24297251	Unspecified	MIMAT0000278	LINC02242
hsa-let-7b-5p	MIMAT0000063	SNHG4	724102	CLIP-Seq	24297251	Unspecified	MIMAT0014990	SNHG4
hsa-let-7b-5p	MIMAT0000063	CARMN	728264	CLIP-Seq	24297251	Unspecified	MIMAT0014992	CARMN
hsa-let-7b-5p	MIMAT0000063	HEIH	100859930	CLIP-Seq	24297251	Unspecified	MIMAT0015038	HEIH
hsa-let-7b-5p	MIMAT0000063	HCG18	414777	CLIP-Seq	24297251	Unspecified	MIMAT0019214	HCG18
hsa-let-7b-5p	MIMAT0000063	IER3-AS1	105379695	CLIP-Seq	24297251	Unspecified	MIMAT0015058	IER3-AS1
hsa-let-7b-5p	MIMAT0000063	HOXA11-AS	221883	CLIP-Seq	24297251	Unspecified	MIMAT0006764	HOXA11-AS
hsa-let-7b-5p	MIMAT0000063	TRG-AS1	100506776	CLIP-Seq	24297251	Unspecified	MIMAT0000773	TRG-AS1
hsa-let-7b-5p	MIMAT0000063	LINC00265	349114	CLIP-Seq	24297251	Unspecified	MIMAT0019828	LINC00265
hsa-let-7b-5p	MIMAT0000063	STAG3L5P-PVRIG2P-PILRB	101752399	CLIP-Seq	24297251	Unspecified	MIMAT0018104	STAG3L5P-PVRIG2P-PILRB
hsa-let-7b-5p	MIMAT0000063	CDKN2B-AS1	100048912	CLIP-Seq	24297251	Unspecified	MIMAT0018937	CDKN2B-AS1
hsa-let-7b-5p	MIMAT0000063	LINC00963	100506190	CLIP-Seq	24297251	Unspecified	MIMAT0016858	LINC00963
hsa-let-7b-5p	MIMAT0000063	NUTM2A-AS1	728190	CLIP-Seq	24297251	Unspecified	MIMAT0002814	NUTM2A-AS1
hsa-let-7b-5p	MIMAT0000063	OLMALINC	90271	CLIP-Seq	24297251	Unspecified	MIMAT0018943	OLMALINC
hsa-let-7b-5p	MIMAT0000063	RPARP-AS1	100505761	CLIP-Seq	24297251	Unspecified	MIMAT0018944	RPARP-AS1
hsa-let-7b-5p	MIMAT0000063	LINC01001	100133161	CLIP-Seq	24297251	Unspecified	MIMAT0018952	LINC01001
hsa-let-7b-5p	MIMAT0000063	KCNQ1OT1	10984	CLIP-Seq	24297251	Unspecified	MIMAT0019064	KCNQ1OT1
hsa-let-7b-5p	MIMAT0000063	LINC00294	283267	CLIP-Seq	24297251	Unspecified	MIMAT0019700	LINC00294
hsa-let-7b-5p	MIMAT0000063	NEAT1	283131	CLIP-Seq	24297251	Unspecified	MIMAT0019704	NEAT1
hsa-let-7b-5p	MIMAT0000063	LINC02381	400043	CLIP-Seq	24297251	Unspecified	MIMAT0019729	LINC02381
hsa-let-7b-5p	MIMAT0000063	TMPO-AS1	100128191	CLIP-Seq	24297251	Unspecified	MIMAT0019759	TMPO-AS1
hsa-let-7b-5p	MIMAT0000063	HELLPAR	101101692	CLIP-Seq	24297251	Unspecified	MIMAT0019853	HELLPAR
hsa-let-7b-5p	MIMAT0000063	G2E3-AS1	105370431	CLIP-Seq	24297251	Unspecified	MIMAT0019868	G2E3-AS1
hsa-let-7b-5p	MIMAT0000063	VASH1-AS1	100506603	CLIP-Seq	24297251	Unspecified	MIMAT0019948	VASH1-AS1
hsa-let-7b-5p	MIMAT0000063	MEG8	79104	CLIP-Seq	24297251	Unspecified	MIMAT0002173	MEG8
hsa-let-7b-5p	MIMAT0000063	OIP5-AS1	729082	CLIP-Seq	24297251	Unspecified	MIMAT0004761	OIP5-AS1
hsa-let-7b-5p	MIMAT0000063	IQCH-AS1	100506686	CLIP-Seq	24297251	Unspecified	MIMAT0021125	IQCH-AS1
hsa-let-7b-5p	MIMAT0000063	DRAIC	145837	CLIP-Seq	24297251	Unspecified	MIMAT0003239	DRAIC
hsa-let-7b-5p	MIMAT0000063	THSD4-AS1	101929196	CLIP-Seq	24297251	Unspecified	MIMAT0004795	THSD4-AS1
hsa-let-7b-5p	MIMAT0000063	UBL7-AS1	440288	CLIP-Seq	24297251	Unspecified	MIMAT0023713	UBL7-AS1
hsa-let-7b-5p	MIMAT0000063	ARHGAP27P1-BPTFP1-KPNA2P3	109286553	CLIP-Seq	24297251	Unspecified	MIMAT0003283	ARHGAP27P1-BPTFP1-KPNA2P3
hsa-let-7b-5p	MIMAT0000063	SNHG16	100507246	CLIP-Seq	24297251	Unspecified	MIMAT0020924	SNHG16
hsa-let-7b-5p	MIMAT0000063	LINC01978	101928738	CLIP-Seq	24297251	Unspecified	MIMAT0018444	LINC01978
hsa-let-7b-5p	MIMAT0000063	TMEM147-AS1	100506469	CLIP-Seq	24297251	Unspecified	MIMAT0003320	TMEM147-AS1
hsa-let-7b-5p	MIMAT0000063	LINC00665	100506930	CLIP-Seq	24297251	Unspecified	MIMAT0025474	LINC00665
hsa-let-7b-5p	MIMAT0000063	ZNF571-AS1	100507433	CLIP-Seq	24297251	Unspecified	MIMAT0003326	ZNF571-AS1
hsa-let-7b-5p	MIMAT0000063	ZNF337-AS1	102724826	CLIP-Seq	24297251	Unspecified	MIMAT0027377	ZNF337-AS1
hsa-let-7b-5p	MIMAT0000063	MIR99AHG	388815	CLIP-Seq	24297251	Unspecified	MIMAT0027426	MIR99AHG
hsa-let-7b-5p	MIMAT0000063	LINC01678	105377138	CLIP-Seq	24297251	Unspecified	MIMAT0027467	LINC01678
hsa-let-7b-5p	MIMAT0000063	TTC28-AS1	284900	CLIP-Seq	24297251	Unspecified	MIMAT0027511	TTC28-AS1
hsa-let-7b-5p	MIMAT0000063	MIRLET7BHG	400931	CLIP-Seq	24297251	Unspecified	MIMAT0027547	MIRLET7BHG
hsa-let-7b-5p	MIMAT0000063	XIST	7503	CLIP-Seq	24297251	Unspecified	MIMAT0027598	XIST
hsa-let-7b-5p	MIMAT0000063	LINC00894	100272228	CLIP-Seq	24297251	Unspecified	MIMAT0022714	LINC00894
hsa-let-7b-5p	MIMAT0000063	TTTY15	64595	CLIP-Seq	24297251	Unspecified	MIMAT0004949	TTTY15
hsa-mir-1224-5p	MIMAT0005458	HIPK1-AS1	101928846	CLIP-Seq	24297251	Unspecified	MIMAT0004984	HIPK1-AS1
hsa-mir-1224-5p	MIMAT0005458	MIR29B2CHG	100128537	CLIP-Seq	24297251	Unspecified		MIR29B2CHG
hsa-mir-1224-5p	MIMAT0005458	MIR4435-2HG	541471	CLIP-Seq	24297251	Unspecified		MIR4435-2HG
hsa-mir-1224-5p	MIMAT0005458	LINC01856	101927924	CLIP-Seq	24297251	Unspecified		LINC01856
hsa-mir-1224-5p	MIMAT0005458	CLSTN2-AS1	101927808	CLIP-Seq	24297251	Unspecified		CLSTN2-AS1
hsa-mir-1224-5p	MIMAT0005458	SLC9A3-AS1	100288152	CLIP-Seq	24297251	Unspecified		SLC9A3-AS1
hsa-mir-1224-5p	MIMAT0005458	LINC00847	729678	CLIP-Seq	24297251	Unspecified		LINC00847
hsa-mir-1224-5p	MIMAT0005458	LINC00574	80069	CLIP-Seq	24297251	Unspecified		LINC00574
hsa-mir-1224-5p	MIMAT0005458	PSMG3-AS1	114796	CLIP-Seq	24297251	Unspecified		PSMG3-AS1
hsa-mir-1224-5p	MIMAT0005458	SND1-IT1	27099	CLIP-Seq	24297251	Unspecified		SND1-IT1
hsa-mir-1224-5p	MIMAT0005458	PEG13	359809	CLIP-Seq	24297251	Unspecified		PEG13
hsa-mir-1224-5p	MIMAT0005458	GLIDR	389741	CLIP-Seq	24297251	Unspecified		GLIDR
hsa-mir-1224-5p	MIMAT0005458	LINC00963	100506190	CLIP-Seq	24297251	Unspecified		LINC00963
hsa-mir-1224-5p	MIMAT0005458	GATA3-AS1	399717	CLIP-Seq	24297251	Unspecified		GATA3-AS1
hsa-mir-1224-5p	MIMAT0005458	ZEB1-AS1	220930	CLIP-Seq	24297251	Unspecified		ZEB1-AS1
hsa-mir-1224-5p	MIMAT0005458	SGMS1-AS1	104355295	CLIP-Seq	24297251	Unspecified		SGMS1-AS1
hsa-mir-1224-5p	MIMAT0005458	KCNQ1OT1	10984	CLIP-Seq	24297251	Unspecified		KCNQ1OT1
hsa-mir-1224-5p	MIMAT0005458	NEAT1	283131	CLIP-Seq	24297251	Unspecified		NEAT1
hsa-mir-1224-5p	MIMAT0005458	C1RL-AS1	283314	CLIP-Seq	24297251	Unspecified		C1RL-AS1
hsa-mir-1224-5p	MIMAT0005458	TMPO-AS1	100128191	CLIP-Seq	24297251	Unspecified		TMPO-AS1
hsa-mir-1224-5p	MIMAT0005458	LINC01089	338799	CLIP-Seq	24297251	Unspecified		LINC01089
hsa-mir-1224-5p	MIMAT0005458	MIR17HG	407975	CLIP-Seq	24297251	Unspecified		MIR17HG
hsa-mir-1224-5p	MIMAT0005458	LINC01550	388011	CLIP-Seq	24297251	Unspecified		LINC01550
hsa-mir-1224-5p	MIMAT0005458	IQCH-AS1	100506686	CLIP-Seq	24297251	Unspecified		IQCH-AS1
hsa-mir-1224-5p	MIMAT0005458	LOXL1-AS1	100287616	CLIP-Seq	24297251	Unspecified		LOXL1-AS1
hsa-mir-1224-5p	MIMAT0005458	LINC01569	100507501	CLIP-Seq	24297251	Unspecified		LINC01569
hsa-mir-1224-5p	MIMAT0005458	FBXL19-AS1	283932	CLIP-Seq	24297251	Unspecified		FBXL19-AS1
hsa-mir-1224-5p	MIMAT0005458	SPAG5-AS1	100506436	CLIP-Seq	24297251	Unspecified		SPAG5-AS1
hsa-mir-1224-5p	MIMAT0005458	PARD6G-AS1	100130522	CLIP-Seq	24297251	Unspecified		PARD6G-AS1
hsa-mir-1224-5p	MIMAT0005458	IGFL2-AS1	645553	CLIP-Seq	24297251	Unspecified		IGFL2-AS1
hsa-mir-1224-5p	MIMAT0005458	LINC01441	101927796	CLIP-Seq	24297251	Unspecified		LINC01441
hsa-mir-1224-5p	MIMAT0005458	ZNRF3-IT1	100874339	CLIP-Seq	24297251	Unspecified		ZNRF3-IT1
hsa-mir-1224-5p	MIMAT0005458	TUG1	55000	CLIP-Seq	24297251	Unspecified		TUG1
hsa-mir-1224-5p	MIMAT0005458	LINC00899	100271722	CLIP-Seq	24297251	Unspecified		LINC00899
hsa-mir-1224-5p	MIMAT0005458	XIST	7503	CLIP-Seq	24297251	Unspecified		XIST
hsa-mir-1224-5p	MIMAT0005458	LINC00630	100287765	CLIP-Seq	24297251	Unspecified		LINC00630
hsa-mir-1249-3p	MIMAT0005901	TERC	7012	CLIP-Seq	24297251	Unspecified		TERC
hsa-mir-1249-3p	MIMAT0005901	HEIH	100859930	CLIP-Seq	24297251	Unspecified		HEIH
hsa-mir-1249-3p	MIMAT0005901	MAPT-IT1	100130148	CLIP-Seq	24297251	Unspecified		MAPT-IT1
hsa-mir-1249-3p	MIMAT0005901	MIR663AHG	284801	CLIP-Seq	24297251	Unspecified		MIR663AHG
hsa-mir-1249-3p	MIMAT0005901	LINC01547	84536	CLIP-Seq	24297251	Unspecified		LINC01547
hsa-mir-1249-3p	MIMAT0005901	DUXAP8	503637	CLIP-Seq	24297251	Unspecified		DUXAP8
hsa-mir-1249-3p	MIMAT0005901	MIF-AS1	284889	CLIP-Seq	24297251	Unspecified		MIF-AS1
hsa-mir-1249-3p	MIMAT0005901	XIST	7503	CLIP-Seq	24297251	Unspecified		XIST
hsa-mir-1249-3p	MIMAT0005901	LINC00894	100272228	CLIP-Seq	24297251	Unspecified		LINC00894
hsa-mir-125a-5p	MIMAT0000443	LINC01128	643837	CLIP-Seq	24297251	Unspecified		LINC01128
hsa-mir-125a-5p	MIMAT0000443	LINC01654	101927876	CLIP-Seq	24297251	Unspecified		LINC01654
hsa-mir-125a-5p	MIMAT0000443	MIR29B2CHG	100128537	CLIP-Seq	24297251	Unspecified		MIR29B2CHG
hsa-mir-125a-5p	MIMAT0000443	LGALS8-AS1	100287902	CLIP-Seq	24297251	Unspecified		LGALS8-AS1
hsa-mir-125a-5p	MIMAT0000443	CYP1B1-AS1	285154	CLIP-Seq	24297251	Unspecified		CYP1B1-AS1
hsa-mir-125a-5p	MIMAT0000443	PCBP1-AS1	400960	CLIP-Seq	24297251	Unspecified		PCBP1-AS1
hsa-mir-125a-5p	MIMAT0000443	CYTOR	112597	CLIP-Seq	24297251	Unspecified		CYTOR
hsa-mir-125a-5p	MIMAT0000443	TBC1D8-AS1	100506286	CLIP-Seq	24297251	Unspecified		TBC1D8-AS1
hsa-mir-125a-5p	MIMAT0000443	MIR4435-2HG	541471	CLIP-Seq	24297251	Unspecified		MIR4435-2HG
hsa-mir-125a-5p	MIMAT0000443	PAX8-AS1	654433	CLIP-Seq	24297251	Unspecified		PAX8-AS1
hsa-mir-125a-5p	MIMAT0000443	KLF7-IT1	100874272	CLIP-Seq	24297251	Unspecified		KLF7-IT1
hsa-mir-125a-5p	MIMAT0000443	ACVR2B-AS1	100128640	CLIP-Seq	24297251	Unspecified		ACVR2B-AS1
hsa-mir-125a-5p	MIMAT0000443	DUBR	344595	CLIP-Seq	24297251	Unspecified		DUBR
hsa-mir-125a-5p	MIMAT0000443	GATA2-AS1	101927167	CLIP-Seq	24297251	Unspecified		GATA2-AS1
hsa-mir-125a-5p	MIMAT0000443	TNK2-AS1	100128262	CLIP-Seq	24297251	Unspecified		TNK2-AS1
hsa-mir-125a-5p	MIMAT0000443	NOP14-AS1	317648	CLIP-Seq	24297251	Unspecified		NOP14-AS1
hsa-mir-125a-5p	MIMAT0000443	TAPT1-AS1	202020	CLIP-Seq	24297251	Unspecified		TAPT1-AS1
hsa-mir-125a-5p	MIMAT0000443	DANCR	57291	CLIP-Seq	24297251	Unspecified		DANCR
hsa-mir-125a-5p	MIMAT0000443	STAG3L5P-PVRIG2P-PILRB	101752399	CLIP-Seq	24297251	Unspecified		STAG3L5P-PVRIG2P-PILRB
hsa-mir-125a-5p	MIMAT0000443	LNCPRESS1	101927721	CLIP-Seq	24297251	Unspecified		LNCPRESS1
hsa-mir-125a-5p	MIMAT0000443	RNF139-AS1	101927612	CLIP-Seq	24297251	Unspecified		RNF139-AS1
hsa-mir-125a-5p	MIMAT0000443	GLIDR	389741	CLIP-Seq	24297251	Unspecified		GLIDR
hsa-mir-125a-5p	MIMAT0000443	FAM27C	100132948	CLIP-Seq	24297251	Unspecified		FAM27C
hsa-mir-125a-5p	MIMAT0000443	ZSWIM8-AS1	100507331	CLIP-Seq	24297251	Unspecified		ZSWIM8-AS1
hsa-mir-125a-5p	MIMAT0000443	RPARP-AS1	100505761	CLIP-Seq	24297251	Unspecified		RPARP-AS1
hsa-mir-125a-5p	MIMAT0000443	LINC01164	399827	CLIP-Seq	24297251	Unspecified		LINC01164
hsa-mir-125a-5p	MIMAT0000443	KCNQ1OT1	10984	CLIP-Seq	24297251	Unspecified		KCNQ1OT1
hsa-mir-125a-5p	MIMAT0000443	BDNF-AS	497258	CLIP-Seq	24297251	Unspecified		BDNF-AS
hsa-mir-125a-5p	MIMAT0000443	MIR194-2HG	105369343	CLIP-Seq	24297251	Unspecified		MIR194-2HG
hsa-mir-125a-5p	MIMAT0000443	NEAT1	283131	CLIP-Seq	24297251	Unspecified		NEAT1
hsa-mir-125a-5p	MIMAT0000443	LINC00943	100507206	CLIP-Seq	24297251	Unspecified		LINC00943
hsa-mir-125a-5p	MIMAT0000443	N4BP2L2-IT2	116828	CLIP-Seq	24297251	Unspecified		N4BP2L2-IT2
hsa-mir-125a-5p	MIMAT0000443	ZFHX2-AS1	109729160	CLIP-Seq	24297251	Unspecified		ZFHX2-AS1
hsa-mir-125a-5p	MIMAT0000443	ST20-AS1	283687	CLIP-Seq	24297251	Unspecified		ST20-AS1
hsa-mir-125a-5p	MIMAT0000443	LINC00273	649159	CLIP-Seq	24297251	Unspecified		LINC00273
hsa-mir-125a-5p	MIMAT0000443	MAPT-IT1	100130148	CLIP-Seq	24297251	Unspecified		MAPT-IT1
hsa-mir-125a-5p	MIMAT0000443	LINC00667	339290	CLIP-Seq	24297251	Unspecified		LINC00667
hsa-mir-125a-5p	MIMAT0000443	PCAT18	728606	CLIP-Seq	24297251	Unspecified		PCAT18
hsa-mir-125a-5p	MIMAT0000443	PARD6G-AS1	100130522	CLIP-Seq	24297251	Unspecified		PARD6G-AS1
hsa-mir-125a-5p	MIMAT0000443	LINC00661	126536	CLIP-Seq	24297251	Unspecified		LINC00661
hsa-mir-125a-5p	MIMAT0000443	LINC00261	140828	CLIP-Seq	24297251	Unspecified		LINC00261
hsa-mir-125a-5p	MIMAT0000443	PLAC4	191585	CLIP-Seq	24297251	Unspecified		PLAC4
hsa-mir-125a-5p	MIMAT0000443	PICSAR	378825	CLIP-Seq	24297251	Unspecified		PICSAR
hsa-mir-125a-5p	MIMAT0000443	GUSBP11	91316	CLIP-Seq	24297251	Unspecified		GUSBP11
hsa-mir-125a-5p	MIMAT0000443	INE1	8552	CLIP-Seq	24297251	Unspecified		INE1
hsa-mir-125a-5p	MIMAT0000443	LINC01278	92249	CLIP-Seq	24297251	Unspecified		LINC01278
hsa-mir-125a-5p	MIMAT0000443	XIST	7503	CLIP-Seq	24297251	Unspecified		XIST
hsa-mir-1306-5p	MIMAT0022726	SNHG3	8420	CLIP-Seq	24297251	Unspecified		SNHG3
hsa-mir-1306-5p	MIMAT0022726	SNHG12	85028	CLIP-Seq	24297251	Unspecified		SNHG12
hsa-mir-1306-5p	MIMAT0022726	CCDC18-AS1	100131564	CLIP-Seq	24297251	Unspecified		CCDC18-AS1
hsa-mir-1306-5p	MIMAT0022726	PCAT6	100506696	CLIP-Seq	24297251	Unspecified		PCAT6
hsa-mir-1306-5p	MIMAT0022726	RNASEH1-AS1	100506054	CLIP-Seq	24297251	Unspecified		RNASEH1-AS1
hsa-mir-1306-5p	MIMAT0022726	PAX8-AS1	654433	CLIP-Seq	24297251	Unspecified		PAX8-AS1
hsa-mir-1306-5p	MIMAT0022726	LINC01806	100996579	CLIP-Seq	24297251	Unspecified		LINC01806
hsa-mir-1306-5p	MIMAT0022726	LINC01963	150967	CLIP-Seq	24297251	Unspecified		LINC01963
hsa-mir-1306-5p	MIMAT0022726	THUMPD3-AS1	440944	CLIP-Seq	24297251	Unspecified		THUMPD3-AS1
hsa-mir-1306-5p	MIMAT0022726	ACVR2B-AS1	100128640	CLIP-Seq	24297251	Unspecified		ACVR2B-AS1
hsa-mir-1306-5p	MIMAT0022726	LINC02015	102724550	CLIP-Seq	24297251	Unspecified		LINC02015
hsa-mir-1306-5p	MIMAT0022726	DANCR	57291	CLIP-Seq	24297251	Unspecified		DANCR
hsa-mir-1306-5p	MIMAT0022726	SLC9A3-AS1	100288152	CLIP-Seq	24297251	Unspecified		SLC9A3-AS1
hsa-mir-1306-5p	MIMAT0022726	SCAMP1-AS1	728769	CLIP-Seq	24297251	Unspecified		SCAMP1-AS1
hsa-mir-1306-5p	MIMAT0022726	CKMT2-AS1	100131067	CLIP-Seq	24297251	Unspecified		CKMT2-AS1
hsa-mir-1306-5p	MIMAT0022726	LINC01554	202299	CLIP-Seq	24297251	Unspecified		LINC01554
hsa-mir-1306-5p	MIMAT0022726	HCG11	493812	CLIP-Seq	24297251	Unspecified		HCG11
hsa-mir-1306-5p	MIMAT0022726	LINC00265	349114	CLIP-Seq	24297251	Unspecified		LINC00265
hsa-mir-1306-5p	MIMAT0022726	AZIN1-AS1	100506753	CLIP-Seq	24297251	Unspecified		AZIN1-AS1
hsa-mir-1306-5p	MIMAT0022726	PCAT1	100750225	CLIP-Seq	24297251	Unspecified		PCAT1
hsa-mir-1306-5p	MIMAT0022726	PVT1	5820	CLIP-Seq	24297251	Unspecified		PVT1
hsa-mir-1306-5p	MIMAT0022726	MIR600HG	81571	CLIP-Seq	24297251	Unspecified		MIR600HG
hsa-mir-1306-5p	MIMAT0022726	SNHG7	84973	CLIP-Seq	24297251	Unspecified		SNHG7
hsa-mir-1306-5p	MIMAT0022726	CCDC183-AS1	100131193	CLIP-Seq	24297251	Unspecified		CCDC183-AS1
hsa-mir-1306-5p	MIMAT0022726	ARRDC1-AS1	85026	CLIP-Seq	24297251	Unspecified		ARRDC1-AS1
hsa-mir-1306-5p	MIMAT0022726	H19	283120	CLIP-Seq	24297251	Unspecified		H19
hsa-mir-1306-5p	MIMAT0022726	KCNQ1OT1	10984	CLIP-Seq	24297251	Unspecified		KCNQ1OT1
hsa-mir-1306-5p	MIMAT0022726	LINC00294	283267	CLIP-Seq	24297251	Unspecified		LINC00294
hsa-mir-1306-5p	MIMAT0022726	NEAT1	283131	CLIP-Seq	24297251	Unspecified		NEAT1
hsa-mir-1306-5p	MIMAT0022726	MALAT1	378938	CLIP-Seq	24297251	Unspecified		MALAT1
hsa-mir-1306-5p	MIMAT0022726	HELLPAR	101101692	CLIP-Seq	24297251	Unspecified		HELLPAR
hsa-mir-1306-5p	MIMAT0022726	LINC00375	104355140	CLIP-Seq	24297251	Unspecified		LINC00375
hsa-mir-1306-5p	MIMAT0022726	LINC00346	283487	CLIP-Seq	24297251	Unspecified		LINC00346
hsa-mir-1306-5p	MIMAT0022726	FRMD6-AS1	145438	CLIP-Seq	24297251	Unspecified		FRMD6-AS1
hsa-mir-1306-5p	MIMAT0022726	PSMA3-AS1	379025	CLIP-Seq	24297251	Unspecified		PSMA3-AS1
hsa-mir-1306-5p	MIMAT0022726	LINC00638	196872	CLIP-Seq	24297251	Unspecified		LINC00638
hsa-mir-1306-5p	MIMAT0022726	PWAR6	100506965	CLIP-Seq	24297251	Unspecified		PWAR6
hsa-mir-1306-5p	MIMAT0022726	ARHGAP11B	89839	CLIP-Seq	24297251	Unspecified		ARHGAP11B
hsa-mir-1306-5p	MIMAT0022726	USP3-AS1	100130855	CLIP-Seq	24297251	Unspecified		USP3-AS1
hsa-mir-1306-5p	MIMAT0022726	ADPGK-AS1	100287559	CLIP-Seq	24297251	Unspecified		ADPGK-AS1
hsa-mir-1306-5p	MIMAT0022726	LINC01578	100507217	CLIP-Seq	24297251	Unspecified		LINC01578
hsa-mir-1306-5p	MIMAT0022726	SSTR5-AS1	146336	CLIP-Seq	24297251	Unspecified		SSTR5-AS1
hsa-mir-1306-5p	MIMAT0022726	ERVK13-1	100507321	CLIP-Seq	24297251	Unspecified		ERVK13-1
hsa-mir-1306-5p	MIMAT0022726	SNAI3-AS1	197187	CLIP-Seq	24297251	Unspecified		SNAI3-AS1
hsa-mir-1306-5p	MIMAT0022726	MIR497HG	100506755	CLIP-Seq	24297251	Unspecified		MIR497HG
hsa-mir-1306-5p	MIMAT0022726	TBC1D3P1-DHX40P1	653645	CLIP-Seq	24297251	Unspecified		TBC1D3P1-DHX40P1
hsa-mir-1306-5p	MIMAT0022726	C17orf82	388407	CLIP-Seq	24297251	Unspecified		C17orf82
hsa-mir-1306-5p	MIMAT0022726	ARHGAP27P1-BPTFP1-KPNA2P3	109286553	CLIP-Seq	24297251	Unspecified		ARHGAP27P1-BPTFP1-KPNA2P3
hsa-mir-1306-5p	MIMAT0022726	LINC00511	400619	CLIP-Seq	24297251	Unspecified		LINC00511
hsa-mir-1306-5p	MIMAT0022726	DNAH17-AS1	100996295	CLIP-Seq	24297251	Unspecified		DNAH17-AS1
hsa-mir-1306-5p	MIMAT0022726	MZF1-AS1	100131691	CLIP-Seq	24297251	Unspecified		MZF1-AS1
hsa-mir-1306-5p	MIMAT0022726	MIR663AHG	284801	CLIP-Seq	24297251	Unspecified		MIR663AHG
hsa-mir-1306-5p	MIMAT0022726	NORAD	647979	CLIP-Seq	24297251	Unspecified		NORAD
hsa-mir-1306-5p	MIMAT0022726	THAP7-AS1	439931	CLIP-Seq	24297251	Unspecified		THAP7-AS1
hsa-mir-1306-5p	MIMAT0022726	GUSBP11	91316	CLIP-Seq	24297251	Unspecified		GUSBP11
hsa-mir-1306-5p	MIMAT0022726	BCRP3	644165	CLIP-Seq	24297251	Unspecified		BCRP3
hsa-mir-1306-5p	MIMAT0022726	MIRLET7BHG	400931	CLIP-Seq	24297251	Unspecified		MIRLET7BHG
hsa-mir-1306-5p	MIMAT0022726	LINC00894	100272228	CLIP-Seq	24297251	Unspecified		LINC00894
hsa-mir-1908-5p	MIMAT0007881	SNHG3	8420	CLIP-Seq	24297251	Unspecified		SNHG3
hsa-mir-1908-5p	MIMAT0007881	SNHG12	85028	CLIP-Seq	24297251	Unspecified		SNHG12
hsa-mir-1908-5p	MIMAT0007881	SRGAP2C	653464	CLIP-Seq	24297251	Unspecified		SRGAP2C
hsa-mir-1908-5p	MIMAT0007881	RUSC1-AS1	284618	CLIP-Seq	24297251	Unspecified		RUSC1-AS1
hsa-mir-1908-5p	MIMAT0007881	GAS5	60674	CLIP-Seq	24297251	Unspecified		GAS5
hsa-mir-1908-5p	MIMAT0007881	MIR181A1HG	100131234	CLIP-Seq	24297251	Unspecified		MIR181A1HG
hsa-mir-1908-5p	MIMAT0007881	LINC01126	100129726	CLIP-Seq	24297251	Unspecified		LINC01126
hsa-mir-1908-5p	MIMAT0007881	LINC01123	440894	CLIP-Seq	24297251	Unspecified		LINC01123
hsa-mir-1908-5p	MIMAT0007881	LINC01106	151009	CLIP-Seq	24297251	Unspecified		LINC01106
hsa-mir-1908-5p	MIMAT0007881	LINC01963	150967	CLIP-Seq	24297251	Unspecified		LINC01963
hsa-mir-1908-5p	MIMAT0007881	SGO1-AS1	100874028	CLIP-Seq	24297251	Unspecified		SGO1-AS1
hsa-mir-1908-5p	MIMAT0007881	MBNL1-AS1	401093	CLIP-Seq	24297251	Unspecified		MBNL1-AS1
hsa-mir-1908-5p	MIMAT0007881	TERC	7012	CLIP-Seq	24297251	Unspecified		TERC
hsa-mir-1908-5p	MIMAT0007881	WDFY3-AS2	404201	CLIP-Seq	24297251	Unspecified		WDFY3-AS2
hsa-mir-1908-5p	MIMAT0007881	SLC9A3-AS1	100288152	CLIP-Seq	24297251	Unspecified		SLC9A3-AS1
hsa-mir-1908-5p	MIMAT0007881	LINC01962	102577426	CLIP-Seq	24297251	Unspecified		LINC01962
hsa-mir-1908-5p	MIMAT0007881	HCG11	493812	CLIP-Seq	24297251	Unspecified		HCG11
hsa-mir-1908-5p	MIMAT0007881	HOTTIP	100316868	CLIP-Seq	24297251	Unspecified		HOTTIP
hsa-mir-1908-5p	MIMAT0007881	LINC00997	401321	CLIP-Seq	24297251	Unspecified		LINC00997
hsa-mir-1908-5p	MIMAT0007881	LINC00963	100506190	CLIP-Seq	24297251	Unspecified		LINC00963
hsa-mir-1908-5p	MIMAT0007881	C9orf139	401563	CLIP-Seq	24297251	Unspecified		C9orf139
hsa-mir-1908-5p	MIMAT0007881	GATA3-AS1	399717	CLIP-Seq	24297251	Unspecified		GATA3-AS1
hsa-mir-1908-5p	MIMAT0007881	ADIRF-AS1	100133190	CLIP-Seq	24297251	Unspecified		ADIRF-AS1
hsa-mir-1908-5p	MIMAT0007881	NUTM2A-AS1	728190	CLIP-Seq	24297251	Unspecified		NUTM2A-AS1
hsa-mir-1908-5p	MIMAT0007881	ENTPD1-AS1	728558	CLIP-Seq	24297251	Unspecified		ENTPD1-AS1
hsa-mir-1908-5p	MIMAT0007881	KRTAP5-AS1	338651	CLIP-Seq	24297251	Unspecified		KRTAP5-AS1
hsa-mir-1908-5p	MIMAT0007881	NEAT1	283131	CLIP-Seq	24297251	Unspecified		NEAT1
hsa-mir-1908-5p	MIMAT0007881	LINC00167	440072	CLIP-Seq	24297251	Unspecified		LINC00167
hsa-mir-1908-5p	MIMAT0007881	TPT1-AS1	100190939	CLIP-Seq	24297251	Unspecified		TPT1-AS1
hsa-mir-1908-5p	MIMAT0007881	INTS6-AS1	100507398	CLIP-Seq	24297251	Unspecified		INTS6-AS1
hsa-mir-1908-5p	MIMAT0007881	ZFHX2-AS1	109729160	CLIP-Seq	24297251	Unspecified		ZFHX2-AS1
hsa-mir-1908-5p	MIMAT0007881	TPM1-AS	111064646	CLIP-Seq	24297251	Unspecified		TPM1-AS
hsa-mir-1908-5p	MIMAT0007881	ERVK13-1	100507321	CLIP-Seq	24297251	Unspecified		ERVK13-1
hsa-mir-1908-5p	MIMAT0007881	MMP25-AS1	100507419	CLIP-Seq	24297251	Unspecified		MMP25-AS1
hsa-mir-1908-5p	MIMAT0007881	FBXL19-AS1	283932	CLIP-Seq	24297251	Unspecified		FBXL19-AS1
hsa-mir-1908-5p	MIMAT0007881	CRNDE	643911	CLIP-Seq	24297251	Unspecified		CRNDE
hsa-mir-1908-5p	MIMAT0007881	TBX2-AS1	103689912	CLIP-Seq	24297251	Unspecified		TBX2-AS1
hsa-mir-1908-5p	MIMAT0007881	SNHG25	105376843	CLIP-Seq	24297251	Unspecified		SNHG25
hsa-mir-1908-5p	MIMAT0007881	ARHGAP27P1-BPTFP1-KPNA2P3	109286553	CLIP-Seq	24297251	Unspecified		ARHGAP27P1-BPTFP1-KPNA2P3
hsa-mir-1908-5p	MIMAT0007881	LINC00511	400619	CLIP-Seq	24297251	Unspecified		LINC00511
hsa-mir-1908-5p	MIMAT0007881	LINC01842	101928845	CLIP-Seq	24297251	Unspecified		LINC01842
hsa-mir-1908-5p	MIMAT0007881	TMEM147-AS1	100506469	CLIP-Seq	24297251	Unspecified		TMEM147-AS1
hsa-mir-1908-5p	MIMAT0007881	CARD8-AS1	100505812	CLIP-Seq	24297251	Unspecified		CARD8-AS1
hsa-mir-1908-5p	MIMAT0007881	MZF1-AS1	100131691	CLIP-Seq	24297251	Unspecified		MZF1-AS1
hsa-mir-1908-5p	MIMAT0007881	RALY-AS1	101926888	CLIP-Seq	24297251	Unspecified		RALY-AS1
hsa-mir-1908-5p	MIMAT0007881	NORAD	647979	CLIP-Seq	24297251	Unspecified		NORAD
hsa-mir-1908-5p	MIMAT0007881	LINC01547	84536	CLIP-Seq	24297251	Unspecified		LINC01547
hsa-mir-1908-5p	MIMAT0007881	FAM239A	101930105	CLIP-Seq	24297251	Unspecified		FAM239A
hsa-mir-1908-5p	MIMAT0007881	FAM239B	729162	CLIP-Seq	24297251	Unspecified		FAM239B
hsa-mir-1908-5p	MIMAT0007881	XIST	7503	CLIP-Seq	24297251	Unspecified		XIST
hsa-mir-197-3p	MIMAT0000227	MIR34AHG	106614088	CLIP-Seq	24297251	Unspecified		MIR34AHG
hsa-mir-197-3p	MIMAT0000227	SNHG12	85028	CLIP-Seq	24297251	Unspecified		SNHG12
hsa-mir-197-3p	MIMAT0000227	LINC00467	84791	CLIP-Seq	24297251	Unspecified		LINC00467
hsa-mir-197-3p	MIMAT0000227	LINC01087	101927994	CLIP-Seq	24297251	Unspecified		LINC01087
hsa-mir-197-3p	MIMAT0000227	TTN-AS1	100506866	CLIP-Seq	24297251	Unspecified		TTN-AS1
hsa-mir-197-3p	MIMAT0000227	SH3BP5-AS1	100505696	CLIP-Seq	24297251	Unspecified		SH3BP5-AS1
hsa-mir-197-3p	MIMAT0000227	XXYLT1-AS2	101410543	CLIP-Seq	24297251	Unspecified		XXYLT1-AS2
hsa-mir-197-3p	MIMAT0000227	MUC20-OT1	111753249	CLIP-Seq	24297251	Unspecified		MUC20-OT1
hsa-mir-197-3p	MIMAT0000227	FAM198B-AS1	285505	CLIP-Seq	24297251	Unspecified		FAM198B-AS1
hsa-mir-197-3p	MIMAT0000227	LINC01018	255167	CLIP-Seq	24297251	Unspecified		LINC01018
hsa-mir-197-3p	MIMAT0000227	LIFR-AS1	100506495	CLIP-Seq	24297251	Unspecified		LIFR-AS1
hsa-mir-197-3p	MIMAT0000227	PART1	25859	CLIP-Seq	24297251	Unspecified		PART1
hsa-mir-197-3p	MIMAT0000227	VIM-AS1	100507347	CLIP-Seq	24297251	Unspecified		VIM-AS1
hsa-mir-197-3p	MIMAT0000227	AGAP11	119385	CLIP-Seq	24297251	Unspecified		AGAP11
hsa-mir-197-3p	MIMAT0000227	RPARP-AS1	100505761	CLIP-Seq	24297251	Unspecified		RPARP-AS1
hsa-mir-197-3p	MIMAT0000227	GRK5-IT1	101927868	CLIP-Seq	24297251	Unspecified		GRK5-IT1
hsa-mir-197-3p	MIMAT0000227	KCNQ1OT1	10984	CLIP-Seq	24297251	Unspecified		KCNQ1OT1
hsa-mir-197-3p	MIMAT0000227	NEAT1	283131	CLIP-Seq	24297251	Unspecified		NEAT1
hsa-mir-197-3p	MIMAT0000227	MALAT1	378938	CLIP-Seq	24297251	Unspecified		MALAT1
hsa-mir-197-3p	MIMAT0000227	LINC00943	100507206	CLIP-Seq	24297251	Unspecified		LINC00943
hsa-mir-197-3p	MIMAT0000227	TUSC8	400128	CLIP-Seq	24297251	Unspecified		TUSC8
hsa-mir-197-3p	MIMAT0000227	LINC00641	283624	CLIP-Seq	24297251	Unspecified		LINC00641
hsa-mir-197-3p	MIMAT0000227	DHRS4-AS1	55449	CLIP-Seq	24297251	Unspecified		DHRS4-AS1
hsa-mir-197-3p	MIMAT0000227	VASH1-AS1	100506603	CLIP-Seq	24297251	Unspecified		VASH1-AS1
hsa-mir-197-3p	MIMAT0000227	LINC00638	196872	CLIP-Seq	24297251	Unspecified		LINC00638
hsa-mir-197-3p	MIMAT0000227	DNAAF4-CCPG1	100533483	CLIP-Seq	24297251	Unspecified		DNAAF4-CCPG1
hsa-mir-197-3p	MIMAT0000227	IQCH-AS1	100506686	CLIP-Seq	24297251	Unspecified		IQCH-AS1
hsa-mir-197-3p	MIMAT0000227	UBL7-AS1	440288	CLIP-Seq	24297251	Unspecified		UBL7-AS1
hsa-mir-197-3p	MIMAT0000227	MIR497HG	100506755	CLIP-Seq	24297251	Unspecified		MIR497HG
hsa-mir-197-3p	MIMAT0000227	SNHG16	100507246	CLIP-Seq	24297251	Unspecified		SNHG16
hsa-mir-197-3p	MIMAT0000227	TNRC6C-AS1	100131096	CLIP-Seq	24297251	Unspecified		TNRC6C-AS1
hsa-mir-197-3p	MIMAT0000227	SNHG17	388796	CLIP-Seq	24297251	Unspecified		SNHG17
hsa-mir-197-3p	MIMAT0000227	PICSAR	378825	CLIP-Seq	24297251	Unspecified		PICSAR
hsa-mir-197-3p	MIMAT0000227	TUG1	55000	CLIP-Seq	24297251	Unspecified		TUG1
hsa-mir-197-3p	MIMAT0000227	MIRLET7BHG	400931	CLIP-Seq	24297251	Unspecified		MIRLET7BHG
hsa-mir-197-3p	MIMAT0000227	XIST	7503	CLIP-Seq	24297251	Unspecified		XIST
hsa-mir-197-3p	MIMAT0000227	JPX	554203	CLIP-Seq	24297251	Unspecified		JPX
hsa-mir-211-5p	MIMAT0000268	CCNT2-AS1	100129961	CLIP-Seq	24297251	Unspecified		CCNT2-AS1
hsa-mir-211-5p	MIMAT0000268	HAGLR	401022	CLIP-Seq	24297251	Unspecified		HAGLR
hsa-mir-211-5p	MIMAT0000268	TTN-AS1	100506866	CLIP-Seq	24297251	Unspecified		TTN-AS1
hsa-mir-211-5p	MIMAT0000268	LINC01963	150967	CLIP-Seq	24297251	Unspecified		LINC01963
hsa-mir-211-5p	MIMAT0000268	ACVR2B-AS1	100128640	CLIP-Seq	24297251	Unspecified		ACVR2B-AS1
hsa-mir-211-5p	MIMAT0000268	PSMD6-AS2	100507062	CLIP-Seq	24297251	Unspecified		PSMD6-AS2
hsa-mir-211-5p	MIMAT0000268	LINC01258	101928776	CLIP-Seq	24297251	Unspecified		LINC01258
hsa-mir-211-5p	MIMAT0000268	CKMT2-AS1	100131067	CLIP-Seq	24297251	Unspecified		CKMT2-AS1
hsa-mir-211-5p	MIMAT0000268	SNHG4	724102	CLIP-Seq	24297251	Unspecified		SNHG4
hsa-mir-211-5p	MIMAT0000268	HCG11	493812	CLIP-Seq	24297251	Unspecified		HCG11
hsa-mir-211-5p	MIMAT0000268	LINC00472	79940	CLIP-Seq	24297251	Unspecified		LINC00472
hsa-mir-211-5p	MIMAT0000268	MAGI2-AS3	100505881	CLIP-Seq	24297251	Unspecified		MAGI2-AS3
hsa-mir-211-5p	MIMAT0000268	LINC00689	154822	CLIP-Seq	24297251	Unspecified		LINC00689
hsa-mir-211-5p	MIMAT0000268	EBLN3P	100506710	CLIP-Seq	24297251	Unspecified		EBLN3P
hsa-mir-211-5p	MIMAT0000268	C9orf106	414318	CLIP-Seq	24297251	Unspecified		C9orf106
hsa-mir-211-5p	MIMAT0000268	ARRDC1-AS1	85026	CLIP-Seq	24297251	Unspecified		ARRDC1-AS1
hsa-mir-211-5p	MIMAT0000268	KCNQ1OT1	10984	CLIP-Seq	24297251	Unspecified		KCNQ1OT1
hsa-mir-211-5p	MIMAT0000268	SNHG1	23642	CLIP-Seq	24297251	Unspecified		SNHG1
hsa-mir-211-5p	MIMAT0000268	NEAT1	283131	CLIP-Seq	24297251	Unspecified		NEAT1
hsa-mir-211-5p	MIMAT0000268	MALAT1	378938	CLIP-Seq	24297251	Unspecified		MALAT1
hsa-mir-211-5p	MIMAT0000268	N4BP2L2-IT2	116828	CLIP-Seq	24297251	Unspecified		N4BP2L2-IT2
hsa-mir-211-5p	MIMAT0000268	STARD13-IT1	100874373	CLIP-Seq	24297251	Unspecified		STARD13-IT1
hsa-mir-211-5p	MIMAT0000268	LINC01232	102725509	CLIP-Seq	24297251	Unspecified		LINC01232
hsa-mir-211-5p	MIMAT0000268	LINC00641	283624	CLIP-Seq	24297251	Unspecified		LINC00641
hsa-mir-211-5p	MIMAT0000268	DHRS4-AS1	55449	CLIP-Seq	24297251	Unspecified		DHRS4-AS1
hsa-mir-211-5p	MIMAT0000268	FAM30A	9834	CLIP-Seq	24297251	Unspecified		FAM30A
hsa-mir-211-5p	MIMAT0000268	OIP5-AS1	729082	CLIP-Seq	24297251	Unspecified		OIP5-AS1
hsa-mir-211-5p	MIMAT0000268	GABPB1-AS1	100129387	CLIP-Seq	24297251	Unspecified		GABPB1-AS1
hsa-mir-211-5p	MIMAT0000268	DNAAF4-CCPG1	100533483	CLIP-Seq	24297251	Unspecified		DNAAF4-CCPG1
hsa-mir-211-5p	MIMAT0000268	IQCH-AS1	100506686	CLIP-Seq	24297251	Unspecified		IQCH-AS1
hsa-mir-211-5p	MIMAT0000268	SP2-AS1	100506325	CLIP-Seq	24297251	Unspecified		SP2-AS1
hsa-mir-211-5p	MIMAT0000268	LINC01977	105371919	CLIP-Seq	24297251	Unspecified		LINC01977
hsa-mir-211-5p	MIMAT0000268	PTOV1-AS1	100506033	CLIP-Seq	24297251	Unspecified		PTOV1-AS1
hsa-mir-211-5p	MIMAT0000268	MZF1-AS1	100131691	CLIP-Seq	24297251	Unspecified		MZF1-AS1
hsa-mir-211-5p	MIMAT0000268	LINC00261	140828	CLIP-Seq	24297251	Unspecified		LINC00261
hsa-mir-211-5p	MIMAT0000268	NORAD	647979	CLIP-Seq	24297251	Unspecified		NORAD
hsa-mir-211-5p	MIMAT0000268	MIR99AHG	388815	CLIP-Seq	24297251	Unspecified		MIR99AHG
hsa-mir-211-5p	MIMAT0000268	DSCAM-AS1	100506492	CLIP-Seq	24297251	Unspecified		DSCAM-AS1
hsa-mir-211-5p	MIMAT0000268	MCM3AP-AS1	114044	CLIP-Seq	24297251	Unspecified		MCM3AP-AS1
hsa-mir-211-5p	MIMAT0000268	ZNF674-AS1	401588	CLIP-Seq	24297251	Unspecified		ZNF674-AS1
hsa-mir-211-5p	MIMAT0000268	XIST	7503	CLIP-Seq	24297251	Unspecified		XIST
hsa-mir-211-5p	MIMAT0000268	FTX	100302692	CLIP-Seq	24297251	Unspecified		FTX
hsa-mir-212-5p	MIMAT0022695	LINC00115	79854	CLIP-Seq	24297251	Unspecified		LINC00115
hsa-mir-212-5p	MIMAT0022695	LINC01134	100133612	CLIP-Seq	24297251	Unspecified		LINC01134
hsa-mir-212-5p	MIMAT0022695	SNHG3	8420	CLIP-Seq	24297251	Unspecified		SNHG3
hsa-mir-212-5p	MIMAT0022695	DLEU2L	79469	CLIP-Seq	24297251	Unspecified		DLEU2L
hsa-mir-212-5p	MIMAT0022695	IL6R-AS1	101928101	CLIP-Seq	24297251	Unspecified		IL6R-AS1
hsa-mir-212-5p	MIMAT0022695	CRYZL2P-SEC16B	111240474	CLIP-Seq	24297251	Unspecified		CRYZL2P-SEC16B
hsa-mir-212-5p	MIMAT0022695	C1orf220	400798	CLIP-Seq	24297251	Unspecified		C1orf220
hsa-mir-212-5p	MIMAT0022695	MIR29B2CHG	100128537	CLIP-Seq	24297251	Unspecified		MIR29B2CHG
hsa-mir-212-5p	MIMAT0022695	PCBP1-AS1	400960	CLIP-Seq	24297251	Unspecified		PCBP1-AS1
hsa-mir-212-5p	MIMAT0022695	MIR4435-2HG	541471	CLIP-Seq	24297251	Unspecified		MIR4435-2HG
hsa-mir-212-5p	MIMAT0022695	THUMPD3-AS1	440944	CLIP-Seq	24297251	Unspecified		THUMPD3-AS1
hsa-mir-212-5p	MIMAT0022695	FGD5-AS1	100505641	CLIP-Seq	24297251	Unspecified		FGD5-AS1
hsa-mir-212-5p	MIMAT0022695	SH3BP5-AS1	100505696	CLIP-Seq	24297251	Unspecified		SH3BP5-AS1
hsa-mir-212-5p	MIMAT0022695	LINC02035	100129550	CLIP-Seq	24297251	Unspecified		LINC02035
hsa-mir-212-5p	MIMAT0022695	MUC20-OT1	111753249	CLIP-Seq	24297251	Unspecified		MUC20-OT1
hsa-mir-212-5p	MIMAT0022695	LIFR-AS1	100506495	CLIP-Seq	24297251	Unspecified		LIFR-AS1
hsa-mir-212-5p	MIMAT0022695	ZBED3-AS1	728723	CLIP-Seq	24297251	Unspecified		ZBED3-AS1
hsa-mir-212-5p	MIMAT0022695	HCG18	414777	CLIP-Seq	24297251	Unspecified		HCG18
hsa-mir-212-5p	MIMAT0022695	LINC00473	90632	CLIP-Seq	24297251	Unspecified		LINC00473
hsa-mir-212-5p	MIMAT0022695	STAG3L5P-PVRIG2P-PILRB	101752399	CLIP-Seq	24297251	Unspecified		STAG3L5P-PVRIG2P-PILRB
hsa-mir-212-5p	MIMAT0022695	LINC00599	157627	CLIP-Seq	24297251	Unspecified		LINC00599
hsa-mir-212-5p	MIMAT0022695	EXTL3-AS1	101929402	CLIP-Seq	24297251	Unspecified		EXTL3-AS1
hsa-mir-212-5p	MIMAT0022695	LINC00963	100506190	CLIP-Seq	24297251	Unspecified		LINC00963
hsa-mir-212-5p	MIMAT0022695	ARRDC1-AS1	85026	CLIP-Seq	24297251	Unspecified		ARRDC1-AS1
hsa-mir-212-5p	MIMAT0022695	H19	283120	CLIP-Seq	24297251	Unspecified		H19
hsa-mir-212-5p	MIMAT0022695	KCNQ1OT1	10984	CLIP-Seq	24297251	Unspecified		KCNQ1OT1
hsa-mir-212-5p	MIMAT0022695	NEAT1	283131	CLIP-Seq	24297251	Unspecified		NEAT1
hsa-mir-212-5p	MIMAT0022695	MALAT1	378938	CLIP-Seq	24297251	Unspecified		MALAT1
hsa-mir-212-5p	MIMAT0022695	HELLPAR	101101692	CLIP-Seq	24297251	Unspecified		HELLPAR
hsa-mir-212-5p	MIMAT0022695	DLEU2	8847	CLIP-Seq	24297251	Unspecified		DLEU2
hsa-mir-212-5p	MIMAT0022695	LINC00641	283624	CLIP-Seq	24297251	Unspecified		LINC00641
hsa-mir-212-5p	MIMAT0022695	ARHGAP5-AS1	84837	CLIP-Seq	24297251	Unspecified		ARHGAP5-AS1
hsa-mir-212-5p	MIMAT0022695	OIP5-AS1	729082	CLIP-Seq	24297251	Unspecified		OIP5-AS1
hsa-mir-212-5p	MIMAT0022695	FBXL19-AS1	283932	CLIP-Seq	24297251	Unspecified		FBXL19-AS1
hsa-mir-212-5p	MIMAT0022695	CRNDE	643911	CLIP-Seq	24297251	Unspecified		CRNDE
hsa-mir-212-5p	MIMAT0022695	FENDRR	400550	CLIP-Seq	24297251	Unspecified		FENDRR
hsa-mir-212-5p	MIMAT0022695	SNHG16	100507246	CLIP-Seq	24297251	Unspecified		SNHG16
hsa-mir-212-5p	MIMAT0022695	SNHG20	654434	CLIP-Seq	24297251	Unspecified		SNHG20
hsa-mir-212-5p	MIMAT0022695	LINC01979	101928766	CLIP-Seq	24297251	Unspecified		LINC01979
hsa-mir-212-5p	MIMAT0022695	DLGAP1-AS5	284215	CLIP-Seq	24297251	Unspecified		DLGAP1-AS5
hsa-mir-212-5p	MIMAT0022695	SNHG17	388796	CLIP-Seq	24297251	Unspecified		SNHG17
hsa-mir-212-5p	MIMAT0022695	SMIM25	100506115	CLIP-Seq	24297251	Unspecified		SMIM25
hsa-mir-212-5p	MIMAT0022695	DSCAM-AS1	100506492	CLIP-Seq	24297251	Unspecified		DSCAM-AS1
hsa-mir-212-5p	MIMAT0022695	HDHD5-AS1	100130717	CLIP-Seq	24297251	Unspecified		HDHD5-AS1
hsa-mir-212-5p	MIMAT0022695	TUBA3FP	113691	CLIP-Seq	24297251	Unspecified		TUBA3FP
hsa-mir-212-5p	MIMAT0022695	LINC01285	101928287	CLIP-Seq	24297251	Unspecified		LINC01285
hsa-mir-221-3p	MIMAT0000278	GAS5	60674	CLIP-Seq	24297251	Unspecified		GAS5
hsa-mir-221-3p	MIMAT0000278	LINC01806	100996579	CLIP-Seq	24297251	Unspecified		LINC01806
hsa-mir-221-3p	MIMAT0000278	TTN-AS1	100506866	CLIP-Seq	24297251	Unspecified		TTN-AS1
hsa-mir-221-3p	MIMAT0000278	PTPRG-AS1	100506994	CLIP-Seq	24297251	Unspecified		PTPRG-AS1
hsa-mir-221-3p	MIMAT0000278	DANCR	57291	CLIP-Seq	24297251	Unspecified		DANCR
hsa-mir-221-3p	MIMAT0000278	LINC00997	401321	CLIP-Seq	24297251	Unspecified		LINC00997
hsa-mir-221-3p	MIMAT0000278	PAXIP1-AS2	100132707	CLIP-Seq	24297251	Unspecified		PAXIP1-AS2
hsa-mir-221-3p	MIMAT0000278	ZEB1-AS1	220930	CLIP-Seq	24297251	Unspecified		ZEB1-AS1
hsa-mir-221-3p	MIMAT0000278	ADD3-AS1	100505933	CLIP-Seq	24297251	Unspecified		ADD3-AS1
hsa-mir-221-3p	MIMAT0000278	NEAT1	283131	CLIP-Seq	24297251	Unspecified		NEAT1
hsa-mir-221-3p	MIMAT0000278	RASSF8-AS1	100506451	CLIP-Seq	24297251	Unspecified		RASSF8-AS1
hsa-mir-221-3p	MIMAT0000278	HOTAIR	100124700	CLIP-Seq	24297251	Unspecified		HOTAIR
hsa-mir-221-3p	MIMAT0000278	DHRS4-AS1	55449	CLIP-Seq	24297251	Unspecified		DHRS4-AS1
hsa-mir-221-3p	MIMAT0000278	PSMA3-AS1	379025	CLIP-Seq	24297251	Unspecified		PSMA3-AS1
hsa-mir-221-3p	MIMAT0000278	LINC02305	102724338	CLIP-Seq	24297251	Unspecified		LINC02305
hsa-mir-221-3p	MIMAT0000278	ARHGAP11B	89839	CLIP-Seq	24297251	Unspecified		ARHGAP11B
hsa-mir-221-3p	MIMAT0000278	OIP5-AS1	729082	CLIP-Seq	24297251	Unspecified		OIP5-AS1
hsa-mir-221-3p	MIMAT0000278	ZNF213-AS1	100507458	CLIP-Seq	24297251	Unspecified		ZNF213-AS1
hsa-mir-221-3p	MIMAT0000278	LINC02193	105371423	CLIP-Seq	24297251	Unspecified		LINC02193
hsa-mir-221-3p	MIMAT0000278	RUNDC3A-AS1	101926996	CLIP-Seq	24297251	Unspecified		RUNDC3A-AS1
hsa-mir-221-3p	MIMAT0000278	ARHGAP27P1-BPTFP1-KPNA2P3	109286553	CLIP-Seq	24297251	Unspecified		ARHGAP27P1-BPTFP1-KPNA2P3
hsa-mir-221-3p	MIMAT0000278	TYMSOS	494514	CLIP-Seq	24297251	Unspecified		TYMSOS
hsa-mir-221-3p	MIMAT0000278	TMEM147-AS1	100506469	CLIP-Seq	24297251	Unspecified		TMEM147-AS1
hsa-mir-221-3p	MIMAT0000278	MIAT	440823	CLIP-Seq	24297251	Unspecified		MIAT
hsa-mir-221-3p	MIMAT0000278	TUG1	55000	CLIP-Seq	24297251	Unspecified		TUG1
hsa-mir-221-3p	MIMAT0000278	LINC00685	283981	CLIP-Seq	24297251	Unspecified		LINC00685
hsa-mir-221-3p	MIMAT0000278	LINC01204	101927528	CLIP-Seq	24297251	Unspecified		LINC01204
hsa-mir-221-3p	MIMAT0000278	DANT2	642776	CLIP-Seq	24297251	Unspecified		DANT2
hsa-mir-3127-5p	MIMAT0014990	SLFNL1-AS1	100507178	CLIP-Seq	24297251	Unspecified		SLFNL1-AS1
hsa-mir-3127-5p	MIMAT0014990	FOXD2-AS1	84793	CLIP-Seq	24297251	Unspecified		FOXD2-AS1
hsa-mir-3127-5p	MIMAT0014990	LINC01748	105378763	CLIP-Seq	24297251	Unspecified		LINC01748
hsa-mir-3127-5p	MIMAT0014990	ADAMTSL4-AS1	574406	CLIP-Seq	24297251	Unspecified		ADAMTSL4-AS1
hsa-mir-3127-5p	MIMAT0014990	GAS5	60674	CLIP-Seq	24297251	Unspecified		GAS5
hsa-mir-3127-5p	MIMAT0014990	MIR29B2CHG	100128537	CLIP-Seq	24297251	Unspecified		MIR29B2CHG
hsa-mir-3127-5p	MIMAT0014990	CYP1B1-AS1	285154	CLIP-Seq	24297251	Unspecified		CYP1B1-AS1
hsa-mir-3127-5p	MIMAT0014990	LINC01087	101927994	CLIP-Seq	24297251	Unspecified		LINC01087
hsa-mir-3127-5p	MIMAT0014990	AGAP1-IT1	100506749	CLIP-Seq	24297251	Unspecified		AGAP1-IT1
hsa-mir-3127-5p	MIMAT0014990	LINC00852	84657	CLIP-Seq	24297251	Unspecified		LINC00852
hsa-mir-3127-5p	MIMAT0014990	FGD5-AS1	100505641	CLIP-Seq	24297251	Unspecified		FGD5-AS1
hsa-mir-3127-5p	MIMAT0014990	ITGA9-AS1	101928153	CLIP-Seq	24297251	Unspecified		ITGA9-AS1
hsa-mir-3127-5p	MIMAT0014990	PTPRG-AS1	100506994	CLIP-Seq	24297251	Unspecified		PTPRG-AS1
hsa-mir-3127-5p	MIMAT0014990	MUC20-OT1	111753249	CLIP-Seq	24297251	Unspecified		MUC20-OT1
hsa-mir-3127-5p	MIMAT0014990	SLC9A3-AS1	100288152	CLIP-Seq	24297251	Unspecified		SLC9A3-AS1
hsa-mir-3127-5p	MIMAT0014990	CARMN	728264	CLIP-Seq	24297251	Unspecified		CARMN
hsa-mir-3127-5p	MIMAT0014990	HCG18	414777	CLIP-Seq	24297251	Unspecified		HCG18
hsa-mir-3127-5p	MIMAT0014990	HCP5	10866	CLIP-Seq	24297251	Unspecified		HCP5
hsa-mir-3127-5p	MIMAT0014990	HDAC2-AS2	101927768	CLIP-Seq	24297251	Unspecified		HDAC2-AS2
hsa-mir-3127-5p	MIMAT0014990	RNF216-IT1	100874342	CLIP-Seq	24297251	Unspecified		RNF216-IT1
hsa-mir-3127-5p	MIMAT0014990	LINC00174	285908	CLIP-Seq	24297251	Unspecified		LINC00174
hsa-mir-3127-5p	MIMAT0014990	LINC00689	154822	CLIP-Seq	24297251	Unspecified		LINC00689
hsa-mir-3127-5p	MIMAT0014990	CASC19	103021165	CLIP-Seq	24297251	Unspecified		CASC19
hsa-mir-3127-5p	MIMAT0014990	PVT1	5820	CLIP-Seq	24297251	Unspecified		PVT1
hsa-mir-3127-5p	MIMAT0014990	LINC00963	100506190	CLIP-Seq	24297251	Unspecified		LINC00963
hsa-mir-3127-5p	MIMAT0014990	SNHG7	84973	CLIP-Seq	24297251	Unspecified		SNHG7
hsa-mir-3127-5p	MIMAT0014990	CCDC183-AS1	100131193	CLIP-Seq	24297251	Unspecified		CCDC183-AS1
hsa-mir-3127-5p	MIMAT0014990	KCNQ1OT1	10984	CLIP-Seq	24297251	Unspecified		KCNQ1OT1
hsa-mir-3127-5p	MIMAT0014990	SNHG1	23642	CLIP-Seq	24297251	Unspecified		SNHG1
hsa-mir-3127-5p	MIMAT0014990	N4BP2L2-IT2	116828	CLIP-Seq	24297251	Unspecified		N4BP2L2-IT2
hsa-mir-3127-5p	MIMAT0014990	LINC01232	102725509	CLIP-Seq	24297251	Unspecified		LINC01232
hsa-mir-3127-5p	MIMAT0014990	VASH1-AS1	100506603	CLIP-Seq	24297251	Unspecified		VASH1-AS1
hsa-mir-3127-5p	MIMAT0014990	LINC02292	101929080	CLIP-Seq	24297251	Unspecified		LINC02292
hsa-mir-3127-5p	MIMAT0014990	ARHGAP11B	89839	CLIP-Seq	24297251	Unspecified		ARHGAP11B
hsa-mir-3127-5p	MIMAT0014990	RUNDC3A-AS1	101926996	CLIP-Seq	24297251	Unspecified		RUNDC3A-AS1
hsa-mir-3127-5p	MIMAT0014990	TBX2-AS1	103689912	CLIP-Seq	24297251	Unspecified		TBX2-AS1
hsa-mir-3127-5p	MIMAT0014990	LINC00511	400619	CLIP-Seq	24297251	Unspecified		LINC00511
hsa-mir-3127-5p	MIMAT0014990	TEN1-CDK3	100529145	CLIP-Seq	24297251	Unspecified		TEN1-CDK3
hsa-mir-3127-5p	MIMAT0014990	TMEM147-AS1	100506469	CLIP-Seq	24297251	Unspecified		TMEM147-AS1
hsa-mir-3127-5p	MIMAT0014990	ZNF793-AS1	101927720	CLIP-Seq	24297251	Unspecified		ZNF793-AS1
hsa-mir-3127-5p	MIMAT0014990	NRSN2-AS1	100507459	CLIP-Seq	24297251	Unspecified		NRSN2-AS1
hsa-mir-3127-5p	MIMAT0014990	LINC00261	140828	CLIP-Seq	24297251	Unspecified		LINC00261
hsa-mir-3127-5p	MIMAT0014990	LINC00319	284836	CLIP-Seq	24297251	Unspecified		LINC00319
hsa-mir-3127-5p	MIMAT0014990	PICSAR	378825	CLIP-Seq	24297251	Unspecified		PICSAR
hsa-mir-3127-5p	MIMAT0014990	MCM3AP-AS1	114044	CLIP-Seq	24297251	Unspecified		MCM3AP-AS1
hsa-mir-3127-5p	MIMAT0014990	MIAT	440823	CLIP-Seq	24297251	Unspecified		MIAT
hsa-mir-3127-5p	MIMAT0014990	LINC01521	54944	CLIP-Seq	24297251	Unspecified		LINC01521
hsa-mir-3127-5p	MIMAT0014990	XIST	7503	CLIP-Seq	24297251	Unspecified		XIST
hsa-mir-3127-5p	MIMAT0014990	FTX	100302692	CLIP-Seq	24297251	Unspecified		FTX
hsa-mir-3129-5p	MIMAT0014992	MIR181A1HG	100131234	CLIP-Seq	24297251	Unspecified		MIR181A1HG
hsa-mir-3129-5p	MIMAT0014992	HAGLR	401022	CLIP-Seq	24297251	Unspecified		HAGLR
hsa-mir-3129-5p	MIMAT0014992	TTN-AS1	100506866	CLIP-Seq	24297251	Unspecified		TTN-AS1
hsa-mir-3129-5p	MIMAT0014992	LINC01090	104355152	CLIP-Seq	24297251	Unspecified		LINC01090
hsa-mir-3129-5p	MIMAT0014992	PTPRG-AS1	100506994	CLIP-Seq	24297251	Unspecified		PTPRG-AS1
hsa-mir-3129-5p	MIMAT0014992	LPP-AS2	339929	CLIP-Seq	24297251	Unspecified		LPP-AS2
hsa-mir-3129-5p	MIMAT0014992	MIR4453HG	54553	CLIP-Seq	24297251	Unspecified		MIR4453HG
hsa-mir-3129-5p	MIMAT0014992	LINC01018	255167	CLIP-Seq	24297251	Unspecified		LINC01018
hsa-mir-3129-5p	MIMAT0014992	HCG11	493812	CLIP-Seq	24297251	Unspecified		HCG11
hsa-mir-3129-5p	MIMAT0014992	OTUD6B-AS1	100506365	CLIP-Seq	24297251	Unspecified		OTUD6B-AS1
hsa-mir-3129-5p	MIMAT0014992	UBR5-AS1	101927221	CLIP-Seq	24297251	Unspecified		UBR5-AS1
hsa-mir-3129-5p	MIMAT0014992	LINC02055	107986980	CLIP-Seq	24297251	Unspecified		LINC02055
hsa-mir-3129-5p	MIMAT0014992	NUTM2B-AS1	101060691	CLIP-Seq	24297251	Unspecified		NUTM2B-AS1
hsa-mir-3129-5p	MIMAT0014992	OLMALINC	90271	CLIP-Seq	24297251	Unspecified		OLMALINC
hsa-mir-3129-5p	MIMAT0014992	SNHG1	23642	CLIP-Seq	24297251	Unspecified		SNHG1
hsa-mir-3129-5p	MIMAT0014992	NEAT1	283131	CLIP-Seq	24297251	Unspecified		NEAT1
hsa-mir-3129-5p	MIMAT0014992	MALAT1	378938	CLIP-Seq	24297251	Unspecified		MALAT1
hsa-mir-3129-5p	MIMAT0014992	SCARNA9	619383	CLIP-Seq	24297251	Unspecified		SCARNA9
hsa-mir-3129-5p	MIMAT0014992	MIR200CHG	105369635	CLIP-Seq	24297251	Unspecified		MIR200CHG
hsa-mir-3129-5p	MIMAT0014992	ATXN8OS	6315	CLIP-Seq	24297251	Unspecified		ATXN8OS
hsa-mir-3129-5p	MIMAT0014992	PWAR6	100506965	CLIP-Seq	24297251	Unspecified		PWAR6
hsa-mir-3129-5p	MIMAT0014992	OIP5-AS1	729082	CLIP-Seq	24297251	Unspecified		OIP5-AS1
hsa-mir-3129-5p	MIMAT0014992	GABPB1-AS1	100129387	CLIP-Seq	24297251	Unspecified		GABPB1-AS1
hsa-mir-3129-5p	MIMAT0014992	WDR7-OT1	107985140	CLIP-Seq	24297251	Unspecified		WDR7-OT1
hsa-mir-3129-5p	MIMAT0014992	NORAD	647979	CLIP-Seq	24297251	Unspecified		NORAD
hsa-mir-3129-5p	MIMAT0014992	MIR99AHG	388815	CLIP-Seq	24297251	Unspecified		MIR99AHG
hsa-mir-3129-5p	MIMAT0014992	DSCAM-AS1	100506492	CLIP-Seq	24297251	Unspecified		DSCAM-AS1
hsa-mir-3129-5p	MIMAT0014992	MCM3AP-AS1	114044	CLIP-Seq	24297251	Unspecified		MCM3AP-AS1
hsa-mir-3129-5p	MIMAT0014992	TUG1	55000	CLIP-Seq	24297251	Unspecified		TUG1
hsa-mir-3129-5p	MIMAT0014992	XIST	7503	CLIP-Seq	24297251	Unspecified		XIST
hsa-mir-3164	MIMAT0015038	LINC01359	101927084	CLIP-Seq	24297251	Unspecified		LINC01359
hsa-mir-3164	MIMAT0015038	ERICH3-AS1	101927320	CLIP-Seq	24297251	Unspecified		ERICH3-AS1
hsa-mir-3164	MIMAT0015038	AP4B1-AS1	100287722	CLIP-Seq	24297251	Unspecified		AP4B1-AS1
hsa-mir-3164	MIMAT0015038	ADAMTSL4-AS1	574406	CLIP-Seq	24297251	Unspecified		ADAMTSL4-AS1
hsa-mir-3164	MIMAT0015038	C1orf220	400798	CLIP-Seq	24297251	Unspecified		C1orf220
hsa-mir-3164	MIMAT0015038	LINC01123	440894	CLIP-Seq	24297251	Unspecified		LINC01123
hsa-mir-3164	MIMAT0015038	LINC01106	151009	CLIP-Seq	24297251	Unspecified		LINC01106
hsa-mir-3164	MIMAT0015038	THUMPD3-AS1	440944	CLIP-Seq	24297251	Unspecified		THUMPD3-AS1
hsa-mir-3164	MIMAT0015038	SH3BP5-AS1	100505696	CLIP-Seq	24297251	Unspecified		SH3BP5-AS1
hsa-mir-3164	MIMAT0015038	MYLK-AS1	100506826	CLIP-Seq	24297251	Unspecified		MYLK-AS1
hsa-mir-3164	MIMAT0015038	LINC02197	102724392	CLIP-Seq	24297251	Unspecified		LINC02197
hsa-mir-3164	MIMAT0015038	SCAMP1-AS1	728769	CLIP-Seq	24297251	Unspecified		SCAMP1-AS1
hsa-mir-3164	MIMAT0015038	LINC01184	644873	CLIP-Seq	24297251	Unspecified		LINC01184
hsa-mir-3164	MIMAT0015038	OTUD6B-AS1	100506365	CLIP-Seq	24297251	Unspecified		OTUD6B-AS1
hsa-mir-3164	MIMAT0015038	CASC19	103021165	CLIP-Seq	24297251	Unspecified		CASC19
hsa-mir-3164	MIMAT0015038	PRKCQ-AS1	439949	CLIP-Seq	24297251	Unspecified		PRKCQ-AS1
hsa-mir-3164	MIMAT0015038	NUTM2B-AS1	101060691	CLIP-Seq	24297251	Unspecified		NUTM2B-AS1
hsa-mir-3164	MIMAT0015038	NUTM2A-AS1	728190	CLIP-Seq	24297251	Unspecified		NUTM2A-AS1
hsa-mir-3164	MIMAT0015038	WT1-AS	51352	CLIP-Seq	24297251	Unspecified		WT1-AS
hsa-mir-3164	MIMAT0015038	NEAT1	283131	CLIP-Seq	24297251	Unspecified		NEAT1
hsa-mir-3164	MIMAT0015038	PCF11-AS1	106736475	CLIP-Seq	24297251	Unspecified		PCF11-AS1
hsa-mir-3164	MIMAT0015038	USP2-AS1	100499227	CLIP-Seq	24297251	Unspecified		USP2-AS1
hsa-mir-3164	MIMAT0015038	BCDIN3D-AS1	100286844	CLIP-Seq	24297251	Unspecified		BCDIN3D-AS1
hsa-mir-3164	MIMAT0015038	FOXN3-AS1	400236	CLIP-Seq	24297251	Unspecified		FOXN3-AS1
hsa-mir-3164	MIMAT0015038	NPTN-IT1	101241892	CLIP-Seq	24297251	Unspecified		NPTN-IT1
hsa-mir-3164	MIMAT0015038	MMP25-AS1	100507419	CLIP-Seq	24297251	Unspecified		MMP25-AS1
hsa-mir-3164	MIMAT0015038	LINC02188	102724344	CLIP-Seq	24297251	Unspecified		LINC02188
hsa-mir-3164	MIMAT0015038	LINC00324	284029	CLIP-Seq	24297251	Unspecified		LINC00324
hsa-mir-3164	MIMAT0015038	C18orf65	400658	CLIP-Seq	24297251	Unspecified		C18orf65
hsa-mir-3164	MIMAT0015038	ZNF793-AS1	101927720	CLIP-Seq	24297251	Unspecified		ZNF793-AS1
hsa-mir-3164	MIMAT0015038	NKILA	105416157	CLIP-Seq	24297251	Unspecified		NKILA
hsa-mir-3164	MIMAT0015038	DGCR11	25786	CLIP-Seq	24297251	Unspecified		DGCR11
hsa-mir-3164	MIMAT0015038	ADORA2A-AS1	646023	CLIP-Seq	24297251	Unspecified		ADORA2A-AS1
hsa-mir-3164	MIMAT0015038	ZNF674-AS1	401588	CLIP-Seq	24297251	Unspecified		ZNF674-AS1
hsa-mir-3164	MIMAT0015038	LINC01278	92249	CLIP-Seq	24297251	Unspecified		LINC01278
hsa-mir-3164	MIMAT0015038	XIST	7503	CLIP-Seq	24297251	Unspecified		XIST
hsa-mir-3173-5p	MIMAT0019214	NPPA-AS1	100379251	CLIP-Seq	24297251	Unspecified		NPPA-AS1
hsa-mir-3173-5p	MIMAT0019214	SNHG3	8420	CLIP-Seq	24297251	Unspecified		SNHG3
hsa-mir-3173-5p	MIMAT0019214	LINC01343	339442	CLIP-Seq	24297251	Unspecified		LINC01343
hsa-mir-3173-5p	MIMAT0019214	SLFNL1-AS1	100507178	CLIP-Seq	24297251	Unspecified		SLFNL1-AS1
hsa-mir-3173-5p	MIMAT0019214	ADAMTSL4-AS1	574406	CLIP-Seq	24297251	Unspecified		ADAMTSL4-AS1
hsa-mir-3173-5p	MIMAT0019214	LINC01816	100133985	CLIP-Seq	24297251	Unspecified		LINC01816
hsa-mir-3173-5p	MIMAT0019214	LBX2-AS1	151534	CLIP-Seq	24297251	Unspecified		LBX2-AS1
hsa-mir-3173-5p	MIMAT0019214	STARD7-AS1	285033	CLIP-Seq	24297251	Unspecified		STARD7-AS1
hsa-mir-3173-5p	MIMAT0019214	TTN-AS1	100506866	CLIP-Seq	24297251	Unspecified		TTN-AS1
hsa-mir-3173-5p	MIMAT0019214	SATB2-AS1	150538	CLIP-Seq	24297251	Unspecified		SATB2-AS1
hsa-mir-3173-5p	MIMAT0019214	ACVR2B-AS1	100128640	CLIP-Seq	24297251	Unspecified		ACVR2B-AS1
hsa-mir-3173-5p	MIMAT0019214	MELTF-AS1	100507057	CLIP-Seq	24297251	Unspecified		MELTF-AS1
hsa-mir-3173-5p	MIMAT0019214	SLC9A3-AS1	100288152	CLIP-Seq	24297251	Unspecified		SLC9A3-AS1
hsa-mir-3173-5p	MIMAT0019214	LINC00847	729678	CLIP-Seq	24297251	Unspecified		LINC00847
hsa-mir-3173-5p	MIMAT0019214	HCG18	414777	CLIP-Seq	24297251	Unspecified		HCG18
hsa-mir-3173-5p	MIMAT0019214	TRAF3IP2-AS1	643749	CLIP-Seq	24297251	Unspecified		TRAF3IP2-AS1
hsa-mir-3173-5p	MIMAT0019214	LINC00174	285908	CLIP-Seq	24297251	Unspecified		LINC00174
hsa-mir-3173-5p	MIMAT0019214	TP53TG1	11257	CLIP-Seq	24297251	Unspecified		TP53TG1
hsa-mir-3173-5p	MIMAT0019214	PCOLCE-AS1	100129845	CLIP-Seq	24297251	Unspecified		PCOLCE-AS1
hsa-mir-3173-5p	MIMAT0019214	LINC01004	100216546	CLIP-Seq	24297251	Unspecified		LINC01004
hsa-mir-3173-5p	MIMAT0019214	KMT2E-AS1	100216545	CLIP-Seq	24297251	Unspecified		KMT2E-AS1
hsa-mir-3173-5p	MIMAT0019214	LINC00689	154822	CLIP-Seq	24297251	Unspecified		LINC00689
hsa-mir-3173-5p	MIMAT0019214	PVT1	5820	CLIP-Seq	24297251	Unspecified		PVT1
hsa-mir-3173-5p	MIMAT0019214	PEG13	359809	CLIP-Seq	24297251	Unspecified		PEG13
hsa-mir-3173-5p	MIMAT0019214	ERICD	104355217	CLIP-Seq	24297251	Unspecified		ERICD
hsa-mir-3173-5p	MIMAT0019214	EBLN3P	100506710	CLIP-Seq	24297251	Unspecified		EBLN3P
hsa-mir-3173-5p	MIMAT0019214	LINC00963	100506190	CLIP-Seq	24297251	Unspecified		LINC00963
hsa-mir-3173-5p	MIMAT0019214	CCDC183-AS1	100131193	CLIP-Seq	24297251	Unspecified		CCDC183-AS1
hsa-mir-3173-5p	MIMAT0019214	C9orf139	401563	CLIP-Seq	24297251	Unspecified		C9orf139
hsa-mir-3173-5p	MIMAT0019214	GATA3-AS1	399717	CLIP-Seq	24297251	Unspecified		GATA3-AS1
hsa-mir-3173-5p	MIMAT0019214	KRTAP5-AS1	338651	CLIP-Seq	24297251	Unspecified		KRTAP5-AS1
hsa-mir-3173-5p	MIMAT0019214	H19	283120	CLIP-Seq	24297251	Unspecified		H19
hsa-mir-3173-5p	MIMAT0019214	KCNQ1OT1	10984	CLIP-Seq	24297251	Unspecified		KCNQ1OT1
hsa-mir-3173-5p	MIMAT0019214	MIR194-2HG	105369343	CLIP-Seq	24297251	Unspecified		MIR194-2HG
hsa-mir-3173-5p	MIMAT0019214	NEAT1	283131	CLIP-Seq	24297251	Unspecified		NEAT1
hsa-mir-3173-5p	MIMAT0019214	MIR17HG	407975	CLIP-Seq	24297251	Unspecified		MIR17HG
hsa-mir-3173-5p	MIMAT0019214	GAS6-AS1	650669	CLIP-Seq	24297251	Unspecified		GAS6-AS1
hsa-mir-3173-5p	MIMAT0019214	SLC25A21-AS1	100129794	CLIP-Seq	24297251	Unspecified		SLC25A21-AS1
hsa-mir-3173-5p	MIMAT0019214	LINC02086	105371809	CLIP-Seq	24297251	Unspecified		LINC02086
hsa-mir-3173-5p	MIMAT0019214	TEN1-CDK3	100529145	CLIP-Seq	24297251	Unspecified		TEN1-CDK3
hsa-mir-3173-5p	MIMAT0019214	SNHG16	100507246	CLIP-Seq	24297251	Unspecified		SNHG16
hsa-mir-3173-5p	MIMAT0019214	LINC01979	101928766	CLIP-Seq	24297251	Unspecified		LINC01979
hsa-mir-3173-5p	MIMAT0019214	C18orf15	147276	CLIP-Seq	24297251	Unspecified		C18orf15
hsa-mir-3173-5p	MIMAT0019214	SNHG22	103091864	CLIP-Seq	24297251	Unspecified		SNHG22
hsa-mir-3173-5p	MIMAT0019214	LINC00662	148189	CLIP-Seq	24297251	Unspecified		LINC00662
hsa-mir-3173-5p	MIMAT0019214	LIPE-AS1	100996307	CLIP-Seq	24297251	Unspecified		LIPE-AS1
hsa-mir-3173-5p	MIMAT0019214	SDCBP2-AS1	100507495	CLIP-Seq	24297251	Unspecified		SDCBP2-AS1
hsa-mir-3173-5p	MIMAT0019214	SNHG17	388796	CLIP-Seq	24297251	Unspecified		SNHG17
hsa-mir-3173-5p	MIMAT0019214	SNHG11	128439	CLIP-Seq	24297251	Unspecified		SNHG11
hsa-mir-3173-5p	MIMAT0019214	LINC00659	100652730	CLIP-Seq	24297251	Unspecified		LINC00659
hsa-mir-3173-5p	MIMAT0019214	UCKL1-AS1	100113386	CLIP-Seq	24297251	Unspecified		UCKL1-AS1
hsa-mir-3173-5p	MIMAT0019214	CBR3-AS1	100506428	CLIP-Seq	24297251	Unspecified		CBR3-AS1
hsa-mir-3173-5p	MIMAT0019214	DSCAM-AS1	100506492	CLIP-Seq	24297251	Unspecified		DSCAM-AS1
hsa-mir-3173-5p	MIMAT0019214	LINC01679	101928399	CLIP-Seq	24297251	Unspecified		LINC01679
hsa-mir-3173-5p	MIMAT0019214	TSPEAR-AS2	114043	CLIP-Seq	24297251	Unspecified		TSPEAR-AS2
hsa-mir-3173-5p	MIMAT0019214	MIRLET7BHG	400931	CLIP-Seq	24297251	Unspecified		MIRLET7BHG
hsa-mir-3173-5p	MIMAT0019214	ZNF674-AS1	401588	CLIP-Seq	24297251	Unspecified		ZNF674-AS1
hsa-mir-3173-5p	MIMAT0019214	XIST	7503	CLIP-Seq	24297251	Unspecified		XIST
hsa-mir-3173-5p	MIMAT0019214	LINC00893	100131434	CLIP-Seq	24297251	Unspecified		LINC00893
hsa-mir-3173-5p	MIMAT0019214	LINC00894	100272228	CLIP-Seq	24297251	Unspecified		LINC00894
hsa-mir-3180-3p	MIMAT0015058	RUSC1-AS1	284618	CLIP-Seq	24297251	Unspecified		RUSC1-AS1
hsa-mir-3180-3p	MIMAT0015058	MIR181A1HG	100131234	CLIP-Seq	24297251	Unspecified		MIR181A1HG
hsa-mir-3180-3p	MIMAT0015058	FGD5-AS1	100505641	CLIP-Seq	24297251	Unspecified		FGD5-AS1
hsa-mir-3180-3p	MIMAT0015058	SGO1-AS1	100874028	CLIP-Seq	24297251	Unspecified		SGO1-AS1
hsa-mir-3180-3p	MIMAT0015058	DANCR	57291	CLIP-Seq	24297251	Unspecified		DANCR
hsa-mir-3180-3p	MIMAT0015058	WDFY3-AS2	404201	CLIP-Seq	24297251	Unspecified		WDFY3-AS2
hsa-mir-3180-3p	MIMAT0015058	HCG11	493812	CLIP-Seq	24297251	Unspecified		HCG11
hsa-mir-3180-3p	MIMAT0015058	TRAF3IP2-AS1	643749	CLIP-Seq	24297251	Unspecified		TRAF3IP2-AS1
hsa-mir-3180-3p	MIMAT0015058	HOTAIRM1	100506311	CLIP-Seq	24297251	Unspecified		HOTAIRM1
hsa-mir-3180-3p	MIMAT0015058	OR2A1-AS1	101928492	CLIP-Seq	24297251	Unspecified		OR2A1-AS1
hsa-mir-3180-3p	MIMAT0015058	ZNF252P-AS1	286103	CLIP-Seq	24297251	Unspecified		ZNF252P-AS1
hsa-mir-3180-3p	MIMAT0015058	EBLN3P	100506710	CLIP-Seq	24297251	Unspecified		EBLN3P
hsa-mir-3180-3p	MIMAT0015058	LINC00963	100506190	CLIP-Seq	24297251	Unspecified		LINC00963
hsa-mir-3180-3p	MIMAT0015058	NUTM2B-AS1	101060691	CLIP-Seq	24297251	Unspecified		NUTM2B-AS1
hsa-mir-3180-3p	MIMAT0015058	NUTM2A-AS1	728190	CLIP-Seq	24297251	Unspecified		NUTM2A-AS1
hsa-mir-3180-3p	MIMAT0015058	ENTPD1-AS1	728558	CLIP-Seq	24297251	Unspecified		ENTPD1-AS1
hsa-mir-3180-3p	MIMAT0015058	KRTAP5-AS1	338651	CLIP-Seq	24297251	Unspecified		KRTAP5-AS1
hsa-mir-3180-3p	MIMAT0015058	IGF2-AS	51214	CLIP-Seq	24297251	Unspecified		IGF2-AS
hsa-mir-3180-3p	MIMAT0015058	SNHG1	23642	CLIP-Seq	24297251	Unspecified		SNHG1
hsa-mir-3180-3p	MIMAT0015058	MIR194-2HG	105369343	CLIP-Seq	24297251	Unspecified		MIR194-2HG
hsa-mir-3180-3p	MIMAT0015058	NEAT1	283131	CLIP-Seq	24297251	Unspecified		NEAT1
hsa-mir-3180-3p	MIMAT0015058	LINC00167	440072	CLIP-Seq	24297251	Unspecified		LINC00167
hsa-mir-3180-3p	MIMAT0015058	ZFHX2-AS1	109729160	CLIP-Seq	24297251	Unspecified		ZFHX2-AS1
hsa-mir-3180-3p	MIMAT0015058	OIP5-AS1	729082	CLIP-Seq	24297251	Unspecified		OIP5-AS1
hsa-mir-3180-3p	MIMAT0015058	DNAAF4-CCPG1	100533483	CLIP-Seq	24297251	Unspecified		DNAAF4-CCPG1
hsa-mir-3180-3p	MIMAT0015058	TPM1-AS	111064646	CLIP-Seq	24297251	Unspecified		TPM1-AS
hsa-mir-3180-3p	MIMAT0015058	ADPGK-AS1	100287559	CLIP-Seq	24297251	Unspecified		ADPGK-AS1
hsa-mir-3180-3p	MIMAT0015058	FBXL19-AS1	283932	CLIP-Seq	24297251	Unspecified		FBXL19-AS1
hsa-mir-3180-3p	MIMAT0015058	CRNDE	643911	CLIP-Seq	24297251	Unspecified		CRNDE
hsa-mir-3180-3p	MIMAT0015058	VPS9D1-AS1	100128881	CLIP-Seq	24297251	Unspecified		VPS9D1-AS1
hsa-mir-3180-3p	MIMAT0015058	LINC02193	105371423	CLIP-Seq	24297251	Unspecified		LINC02193
hsa-mir-3180-3p	MIMAT0015058	MIR497HG	100506755	CLIP-Seq	24297251	Unspecified		MIR497HG
hsa-mir-3180-3p	MIMAT0015058	LHX1-DT	102723471	CLIP-Seq	24297251	Unspecified		LHX1-DT
hsa-mir-3180-3p	MIMAT0015058	MIR663AHG	284801	CLIP-Seq	24297251	Unspecified		MIR663AHG
hsa-mir-3180-3p	MIMAT0015058	SNHG17	388796	CLIP-Seq	24297251	Unspecified		SNHG17
hsa-mir-3180-3p	MIMAT0015058	LINC01270	284751	CLIP-Seq	24297251	Unspecified		LINC01270
hsa-mir-3180-3p	MIMAT0015058	LINC00266-1	140849	CLIP-Seq	24297251	Unspecified		LINC00266-1
hsa-mir-3180-3p	MIMAT0015058	PAXBP1-AS1	100506215	CLIP-Seq	24297251	Unspecified		PAXBP1-AS1
hsa-mir-3180-3p	MIMAT0015058	MIRLET7BHG	400931	CLIP-Seq	24297251	Unspecified		MIRLET7BHG
hsa-mir-3180-3p	MIMAT0015058	FAM239A	101930105	CLIP-Seq	24297251	Unspecified		FAM239A
hsa-mir-3180-3p	MIMAT0015058	FAM239B	729162	CLIP-Seq	24297251	Unspecified		FAM239B
hsa-mir-3180-3p	MIMAT0015058	LINC01278	92249	CLIP-Seq	24297251	Unspecified		LINC01278
hsa-mir-3180-3p	MIMAT0015058	XIST	7503	CLIP-Seq	24297251	Unspecified		XIST
hsa-mir-320d	MIMAT0006764	SNHG12	85028	CLIP-Seq	24297251	Unspecified		SNHG12
hsa-mir-320d	MIMAT0006764	GAS5	60674	CLIP-Seq	24297251	Unspecified		GAS5
hsa-mir-320d	MIMAT0006764	ALMS1-IT1	100874291	CLIP-Seq	24297251	Unspecified		ALMS1-IT1
hsa-mir-320d	MIMAT0006764	BOLA3-AS1	100507171	CLIP-Seq	24297251	Unspecified		BOLA3-AS1
hsa-mir-320d	MIMAT0006764	PAX8-AS1	654433	CLIP-Seq	24297251	Unspecified		PAX8-AS1
hsa-mir-320d	MIMAT0006764	TTN-AS1	100506866	CLIP-Seq	24297251	Unspecified		TTN-AS1
hsa-mir-320d	MIMAT0006764	THUMPD3-AS1	440944	CLIP-Seq	24297251	Unspecified		THUMPD3-AS1
hsa-mir-320d	MIMAT0006764	FGD5-AS1	100505641	CLIP-Seq	24297251	Unspecified		FGD5-AS1
hsa-mir-320d	MIMAT0006764	EIF1B-AS1	440952	CLIP-Seq	24297251	Unspecified		EIF1B-AS1
hsa-mir-320d	MIMAT0006764	CLRN1-AS1	116933	CLIP-Seq	24297251	Unspecified		CLRN1-AS1
hsa-mir-320d	MIMAT0006764	MBNL1-AS1	401093	CLIP-Seq	24297251	Unspecified		MBNL1-AS1
hsa-mir-320d	MIMAT0006764	LINC00886	730091	CLIP-Seq	24297251	Unspecified		LINC00886
hsa-mir-320d	MIMAT0006764	LINC02015	102724550	CLIP-Seq	24297251	Unspecified		LINC02015
hsa-mir-320d	MIMAT0006764	MUC20-OT1	111753249	CLIP-Seq	24297251	Unspecified		MUC20-OT1
hsa-mir-320d	MIMAT0006764	LINC00885	401109	CLIP-Seq	24297251	Unspecified		LINC00885
hsa-mir-320d	MIMAT0006764	MIR4453HG	54553	CLIP-Seq	24297251	Unspecified		MIR4453HG
hsa-mir-320d	MIMAT0006764	NNT-AS1	100652772	CLIP-Seq	24297251	Unspecified		NNT-AS1
hsa-mir-320d	MIMAT0006764	NR2F1-AS1	441094	CLIP-Seq	24297251	Unspecified		NR2F1-AS1
hsa-mir-320d	MIMAT0006764	LINC01184	644873	CLIP-Seq	24297251	Unspecified		LINC01184
hsa-mir-320d	MIMAT0006764	MIR3142HG	107075116	CLIP-Seq	24297251	Unspecified		MIR3142HG
hsa-mir-320d	MIMAT0006764	HCG18	414777	CLIP-Seq	24297251	Unspecified		HCG18
hsa-mir-320d	MIMAT0006764	TRAF3IP2-AS1	643749	CLIP-Seq	24297251	Unspecified		TRAF3IP2-AS1
hsa-mir-320d	MIMAT0006764	LINC00174	285908	CLIP-Seq	24297251	Unspecified		LINC00174
hsa-mir-320d	MIMAT0006764	STAG3L5P-PVRIG2P-PILRB	101752399	CLIP-Seq	24297251	Unspecified		STAG3L5P-PVRIG2P-PILRB
hsa-mir-320d	MIMAT0006764	ST7-OT4	338069	CLIP-Seq	24297251	Unspecified		ST7-OT4
hsa-mir-320d	MIMAT0006764	PEG13	359809	CLIP-Seq	24297251	Unspecified		PEG13
hsa-mir-320d	MIMAT0006764	CDKN2B-AS1	100048912	CLIP-Seq	24297251	Unspecified		CDKN2B-AS1
hsa-mir-320d	MIMAT0006764	LINC00963	100506190	CLIP-Seq	24297251	Unspecified		LINC00963
hsa-mir-320d	MIMAT0006764	WAC-AS1	220906	CLIP-Seq	24297251	Unspecified		WAC-AS1
hsa-mir-320d	MIMAT0006764	KCNQ1OT1	10984	CLIP-Seq	24297251	Unspecified		KCNQ1OT1
hsa-mir-320d	MIMAT0006764	LINC00294	283267	CLIP-Seq	24297251	Unspecified		LINC00294
hsa-mir-320d	MIMAT0006764	SNHG1	23642	CLIP-Seq	24297251	Unspecified		SNHG1
hsa-mir-320d	MIMAT0006764	NEAT1	283131	CLIP-Seq	24297251	Unspecified		NEAT1
hsa-mir-320d	MIMAT0006764	MALAT1	378938	CLIP-Seq	24297251	Unspecified		MALAT1
hsa-mir-320d	MIMAT0006764	POC1B-AS1	109729146	CLIP-Seq	24297251	Unspecified		POC1B-AS1
hsa-mir-320d	MIMAT0006764	TMPO-AS1	100128191	CLIP-Seq	24297251	Unspecified		TMPO-AS1
hsa-mir-320d	MIMAT0006764	HELLPAR	101101692	CLIP-Seq	24297251	Unspecified		HELLPAR
hsa-mir-320d	MIMAT0006764	DLEU1	10301	CLIP-Seq	24297251	Unspecified		DLEU1
hsa-mir-320d	MIMAT0006764	LINC00641	283624	CLIP-Seq	24297251	Unspecified		LINC00641
hsa-mir-320d	MIMAT0006764	FRMD6-AS1	145438	CLIP-Seq	24297251	Unspecified		FRMD6-AS1
hsa-mir-320d	MIMAT0006764	PSMA3-AS1	379025	CLIP-Seq	24297251	Unspecified		PSMA3-AS1
hsa-mir-320d	MIMAT0006764	MEG3	55384	CLIP-Seq	24297251	Unspecified		MEG3
hsa-mir-320d	MIMAT0006764	OIP5-AS1	729082	CLIP-Seq	24297251	Unspecified		OIP5-AS1
hsa-mir-320d	MIMAT0006764	GABPB1-IT1	55056	CLIP-Seq	24297251	Unspecified		GABPB1-IT1
hsa-mir-320d	MIMAT0006764	GABPB1-AS1	100129387	CLIP-Seq	24297251	Unspecified		GABPB1-AS1
hsa-mir-320d	MIMAT0006764	DNAAF4-CCPG1	100533483	CLIP-Seq	24297251	Unspecified		DNAAF4-CCPG1
hsa-mir-320d	MIMAT0006764	NR2F2-AS1	644192	CLIP-Seq	24297251	Unspecified		NR2F2-AS1
hsa-mir-320d	MIMAT0006764	MMP25-AS1	100507419	CLIP-Seq	24297251	Unspecified		MMP25-AS1
hsa-mir-320d	MIMAT0006764	ZNF213-AS1	100507458	CLIP-Seq	24297251	Unspecified		ZNF213-AS1
hsa-mir-320d	MIMAT0006764	LINC01572	101927957	CLIP-Seq	24297251	Unspecified		LINC01572
hsa-mir-320d	MIMAT0006764	LINC00910	100130581	CLIP-Seq	24297251	Unspecified		LINC00910
hsa-mir-320d	MIMAT0006764	ASB16-AS1	339201	CLIP-Seq	24297251	Unspecified		ASB16-AS1
hsa-mir-320d	MIMAT0006764	RUNDC3A-AS1	101926996	CLIP-Seq	24297251	Unspecified		RUNDC3A-AS1
hsa-mir-320d	MIMAT0006764	MAPT-IT1	100130148	CLIP-Seq	24297251	Unspecified		MAPT-IT1
hsa-mir-320d	MIMAT0006764	CBR3-AS1	100506428	CLIP-Seq	24297251	Unspecified		CBR3-AS1
hsa-mir-320d	MIMAT0006764	LINC00313	114038	CLIP-Seq	24297251	Unspecified		LINC00313
hsa-mir-320d	MIMAT0006764	LINC01669	102724354	CLIP-Seq	24297251	Unspecified		LINC01669
hsa-mir-320d	MIMAT0006764	MCM3AP-AS1	114044	CLIP-Seq	24297251	Unspecified		MCM3AP-AS1
hsa-mir-320d	MIMAT0006764	GUSBP11	91316	CLIP-Seq	24297251	Unspecified		GUSBP11
hsa-mir-320d	MIMAT0006764	TUG1	55000	CLIP-Seq	24297251	Unspecified		TUG1
hsa-mir-320d	MIMAT0006764	LINC01521	54944	CLIP-Seq	24297251	Unspecified		LINC01521
hsa-mir-320d	MIMAT0006764	MIRLET7BHG	400931	CLIP-Seq	24297251	Unspecified		MIRLET7BHG
hsa-mir-320d	MIMAT0006764	XIST	7503	CLIP-Seq	24297251	Unspecified		XIST
hsa-mir-320d	MIMAT0006764	FTX	100302692	CLIP-Seq	24297251	Unspecified		FTX
hsa-mir-346	MIMAT0000773	SNHG3	8420	CLIP-Seq	24297251	Unspecified		SNHG3
hsa-mir-346	MIMAT0000773	GAS5	60674	CLIP-Seq	24297251	Unspecified		GAS5
hsa-mir-346	MIMAT0000773	MIR29B2CHG	100128537	CLIP-Seq	24297251	Unspecified		MIR29B2CHG
hsa-mir-346	MIMAT0000773	PSMD6-AS2	100507062	CLIP-Seq	24297251	Unspecified		PSMD6-AS2
hsa-mir-346	MIMAT0000773	ZBTB11-AS1	100009676	CLIP-Seq	24297251	Unspecified		ZBTB11-AS1
hsa-mir-346	MIMAT0000773	UBA6-AS1	550112	CLIP-Seq	24297251	Unspecified		UBA6-AS1
hsa-mir-346	MIMAT0000773	MIR4458HG	100505738	CLIP-Seq	24297251	Unspecified		MIR4458HG
hsa-mir-346	MIMAT0000773	LINC02201	101927379	CLIP-Seq	24297251	Unspecified		LINC02201
hsa-mir-346	MIMAT0000773	LINC01170	103724389	CLIP-Seq	24297251	Unspecified		LINC01170
hsa-mir-346	MIMAT0000773	LINC01184	644873	CLIP-Seq	24297251	Unspecified		LINC01184
hsa-mir-346	MIMAT0000773	PRR7-AS1	340037	CLIP-Seq	24297251	Unspecified		PRR7-AS1
hsa-mir-346	MIMAT0000773	SNHG15	285958	CLIP-Seq	24297251	Unspecified		SNHG15
hsa-mir-346	MIMAT0000773	DLX6-AS1	285987	CLIP-Seq	24297251	Unspecified		DLX6-AS1
hsa-mir-346	MIMAT0000773	STAG3L5P-PVRIG2P-PILRB	101752399	CLIP-Seq	24297251	Unspecified		STAG3L5P-PVRIG2P-PILRB
hsa-mir-346	MIMAT0000773	H19	283120	CLIP-Seq	24297251	Unspecified		H19
hsa-mir-346	MIMAT0000773	KCNQ1OT1	10984	CLIP-Seq	24297251	Unspecified		KCNQ1OT1
hsa-mir-346	MIMAT0000773	MALAT1	378938	CLIP-Seq	24297251	Unspecified		MALAT1
hsa-mir-346	MIMAT0000773	OTX2-AS1	100309464	CLIP-Seq	24297251	Unspecified		OTX2-AS1
hsa-mir-346	MIMAT0000773	PSMA3-AS1	379025	CLIP-Seq	24297251	Unspecified		PSMA3-AS1
hsa-mir-346	MIMAT0000773	VASH1-AS1	100506603	CLIP-Seq	24297251	Unspecified		VASH1-AS1
hsa-mir-346	MIMAT0000773	DICER1-AS1	400242	CLIP-Seq	24297251	Unspecified		DICER1-AS1
hsa-mir-346	MIMAT0000773	GABPB1-IT1	55056	CLIP-Seq	24297251	Unspecified		GABPB1-IT1
hsa-mir-346	MIMAT0000773	GABPB1-AS1	100129387	CLIP-Seq	24297251	Unspecified		GABPB1-AS1
hsa-mir-346	MIMAT0000773	FBXL19-AS1	283932	CLIP-Seq	24297251	Unspecified		FBXL19-AS1
hsa-mir-346	MIMAT0000773	LINC00922	283867	CLIP-Seq	24297251	Unspecified		LINC00922
hsa-mir-346	MIMAT0000773	PITPNA-AS1	100306951	CLIP-Seq	24297251	Unspecified		PITPNA-AS1
hsa-mir-346	MIMAT0000773	TOB1-AS1	400604	CLIP-Seq	24297251	Unspecified		TOB1-AS1
hsa-mir-346	MIMAT0000773	LINC00896	150197	CLIP-Seq	24297251	Unspecified		LINC00896
hsa-mir-346	MIMAT0000773	GUSBP11	91316	CLIP-Seq	24297251	Unspecified		GUSBP11
hsa-mir-346	MIMAT0000773	MIATNB	102724827	CLIP-Seq	24297251	Unspecified		MIATNB
hsa-mir-346	MIMAT0000773	INE1	8552	CLIP-Seq	24297251	Unspecified		INE1
hsa-mir-3529-5p	MIMAT0019828	SLFNL1-AS1	100507178	CLIP-Seq	24297251	Unspecified		SLFNL1-AS1
hsa-mir-3529-5p	MIMAT0019828	MIR181A1HG	100131234	CLIP-Seq	24297251	Unspecified		MIR181A1HG
hsa-mir-3529-5p	MIMAT0019828	MUC20-OT1	111753249	CLIP-Seq	24297251	Unspecified		MUC20-OT1
hsa-mir-3529-5p	MIMAT0019828	TAPT1-AS1	202020	CLIP-Seq	24297251	Unspecified		TAPT1-AS1
hsa-mir-3529-5p	MIMAT0019828	HHIP-AS1	646576	CLIP-Seq	24297251	Unspecified		HHIP-AS1
hsa-mir-3529-5p	MIMAT0019828	PRR7-AS1	340037	CLIP-Seq	24297251	Unspecified		PRR7-AS1
hsa-mir-3529-5p	MIMAT0019828	HCG18	414777	CLIP-Seq	24297251	Unspecified		HCG18
hsa-mir-3529-5p	MIMAT0019828	TRAM2-AS1	401264	CLIP-Seq	24297251	Unspecified		TRAM2-AS1
hsa-mir-3529-5p	MIMAT0019828	SND1-IT1	27099	CLIP-Seq	24297251	Unspecified		SND1-IT1
hsa-mir-3529-5p	MIMAT0019828	KCNQ1OT1	10984	CLIP-Seq	24297251	Unspecified		KCNQ1OT1
hsa-mir-3529-5p	MIMAT0019828	NEAT1	283131	CLIP-Seq	24297251	Unspecified		NEAT1
hsa-mir-3529-5p	MIMAT0019828	SCARNA9	619383	CLIP-Seq	24297251	Unspecified		SCARNA9
hsa-mir-3529-5p	MIMAT0019828	PWAR6	100506965	CLIP-Seq	24297251	Unspecified		PWAR6
hsa-mir-3529-5p	MIMAT0019828	SLX1A-SULT1A3	100526830	CLIP-Seq	24297251	Unspecified		SLX1A-SULT1A3
hsa-mir-3529-5p	MIMAT0019828	ASB16-AS1	339201	CLIP-Seq	24297251	Unspecified		ASB16-AS1
hsa-mir-3529-5p	MIMAT0019828	LINC00667	339290	CLIP-Seq	24297251	Unspecified		LINC00667
hsa-mir-3529-5p	MIMAT0019828	LINC00665	100506930	CLIP-Seq	24297251	Unspecified		LINC00665
hsa-mir-3529-5p	MIMAT0019828	HLCS-IT1	100874294	CLIP-Seq	24297251	Unspecified		HLCS-IT1
hsa-mir-3529-5p	MIMAT0019828	DGCR11	25786	CLIP-Seq	24297251	Unspecified		DGCR11
hsa-mir-3529-5p	MIMAT0019828	XIST	7503	CLIP-Seq	24297251	Unspecified		XIST
hsa-mir-3679-5p	MIMAT0018104	LINC01128	643837	CLIP-Seq	24297251	Unspecified		LINC01128
hsa-mir-3679-5p	MIMAT0018104	CYTOR	112597	CLIP-Seq	24297251	Unspecified		CYTOR
hsa-mir-3679-5p	MIMAT0018104	MIR4435-2HG	541471	CLIP-Seq	24297251	Unspecified		MIR4435-2HG
hsa-mir-3679-5p	MIMAT0018104	THUMPD3-AS1	440944	CLIP-Seq	24297251	Unspecified		THUMPD3-AS1
hsa-mir-3679-5p	MIMAT0018104	PTPRG-AS1	100506994	CLIP-Seq	24297251	Unspecified		PTPRG-AS1
hsa-mir-3679-5p	MIMAT0018104	PSMD6-AS2	100507062	CLIP-Seq	24297251	Unspecified		PSMD6-AS2
hsa-mir-3679-5p	MIMAT0018104	MUC20-OT1	111753249	CLIP-Seq	24297251	Unspecified		MUC20-OT1
hsa-mir-3679-5p	MIMAT0018104	MIR3142HG	107075116	CLIP-Seq	24297251	Unspecified		MIR3142HG
hsa-mir-3679-5p	MIMAT0018104	STAG3L5P-PVRIG2P-PILRB	101752399	CLIP-Seq	24297251	Unspecified		STAG3L5P-PVRIG2P-PILRB
hsa-mir-3679-5p	MIMAT0018104	ST7-AS1	93653	CLIP-Seq	24297251	Unspecified		ST7-AS1
hsa-mir-3679-5p	MIMAT0018104	LINC01006	100506380	CLIP-Seq	24297251	Unspecified		LINC01006
hsa-mir-3679-5p	MIMAT0018104	EBLN3P	100506710	CLIP-Seq	24297251	Unspecified		EBLN3P
hsa-mir-3679-5p	MIMAT0018104	ZSWIM8-AS1	100507331	CLIP-Seq	24297251	Unspecified		ZSWIM8-AS1
hsa-mir-3679-5p	MIMAT0018104	NEAT1	283131	CLIP-Seq	24297251	Unspecified		NEAT1
hsa-mir-3679-5p	MIMAT0018104	GSEC	399972	CLIP-Seq	24297251	Unspecified		GSEC
hsa-mir-3679-5p	MIMAT0018104	HELLPAR	101101692	CLIP-Seq	24297251	Unspecified		HELLPAR
hsa-mir-3679-5p	MIMAT0018104	SNHG10	283596	CLIP-Seq	24297251	Unspecified		SNHG10
hsa-mir-3679-5p	MIMAT0018104	DNAAF4-CCPG1	100533483	CLIP-Seq	24297251	Unspecified		DNAAF4-CCPG1
hsa-mir-3679-5p	MIMAT0018104	LINC02568	102723344	CLIP-Seq	24297251	Unspecified		LINC02568
hsa-mir-3679-5p	MIMAT0018104	LINC01578	100507217	CLIP-Seq	24297251	Unspecified		LINC01578
hsa-mir-3679-5p	MIMAT0018104	MIR193BHG	100129781	CLIP-Seq	24297251	Unspecified		MIR193BHG
hsa-mir-3679-5p	MIMAT0018104	FBXL19-AS1	283932	CLIP-Seq	24297251	Unspecified		FBXL19-AS1
hsa-mir-3679-5p	MIMAT0018104	LINC01969	101927230	CLIP-Seq	24297251	Unspecified		LINC01969
hsa-mir-3679-5p	MIMAT0018104	ZNF561-AS1	284385	CLIP-Seq	24297251	Unspecified		ZNF561-AS1
hsa-mir-3679-5p	MIMAT0018104	LIPE-AS1	100996307	CLIP-Seq	24297251	Unspecified		LIPE-AS1
hsa-mir-3679-5p	MIMAT0018104	MCM3AP-AS1	114044	CLIP-Seq	24297251	Unspecified		MCM3AP-AS1
hsa-mir-3679-5p	MIMAT0018104	XIST	7503	CLIP-Seq	24297251	Unspecified		XIST
hsa-mir-378g	MIMAT0018937	TNFRSF14-AS1	115110	CLIP-Seq	24297251	Unspecified		TNFRSF14-AS1
hsa-mir-378g	MIMAT0018937	SNHG3	8420	CLIP-Seq	24297251	Unspecified		SNHG3
hsa-mir-378g	MIMAT0018937	SNHG12	85028	CLIP-Seq	24297251	Unspecified		SNHG12
hsa-mir-378g	MIMAT0018937	FOXD2-AS1	84793	CLIP-Seq	24297251	Unspecified		FOXD2-AS1
hsa-mir-378g	MIMAT0018937	MIR29B2CHG	100128537	CLIP-Seq	24297251	Unspecified		MIR29B2CHG
hsa-mir-378g	MIMAT0018937	LINC00467	84791	CLIP-Seq	24297251	Unspecified		LINC00467
hsa-mir-378g	MIMAT0018937	LINC01703	105373113	CLIP-Seq	24297251	Unspecified		LINC01703
hsa-mir-378g	MIMAT0018937	PCBP1-AS1	400960	CLIP-Seq	24297251	Unspecified		PCBP1-AS1
hsa-mir-378g	MIMAT0018937	MIR4435-2HG	541471	CLIP-Seq	24297251	Unspecified		MIR4435-2HG
hsa-mir-378g	MIMAT0018937	PAX8-AS1	654433	CLIP-Seq	24297251	Unspecified		PAX8-AS1
hsa-mir-378g	MIMAT0018937	EIF1B-AS1	440952	CLIP-Seq	24297251	Unspecified		EIF1B-AS1
hsa-mir-378g	MIMAT0018937	MBNL1-AS1	401093	CLIP-Seq	24297251	Unspecified		MBNL1-AS1
hsa-mir-378g	MIMAT0018937	MUC20-OT1	111753249	CLIP-Seq	24297251	Unspecified		MUC20-OT1
hsa-mir-378g	MIMAT0018937	NNT-AS1	100652772	CLIP-Seq	24297251	Unspecified		NNT-AS1
hsa-mir-378g	MIMAT0018937	PART1	25859	CLIP-Seq	24297251	Unspecified		PART1
hsa-mir-378g	MIMAT0018937	CKMT2-AS1	100131067	CLIP-Seq	24297251	Unspecified		CKMT2-AS1
hsa-mir-378g	MIMAT0018937	LINC01184	644873	CLIP-Seq	24297251	Unspecified		LINC01184
hsa-mir-378g	MIMAT0018937	SNHG4	724102	CLIP-Seq	24297251	Unspecified		SNHG4
hsa-mir-378g	MIMAT0018937	HCG9	10255	CLIP-Seq	24297251	Unspecified		HCG9
hsa-mir-378g	MIMAT0018937	KMT2E-AS1	100216545	CLIP-Seq	24297251	Unspecified		KMT2E-AS1
hsa-mir-378g	MIMAT0018937	SND1-IT1	27099	CLIP-Seq	24297251	Unspecified		SND1-IT1
hsa-mir-378g	MIMAT0018937	GSN-AS1	57000	CLIP-Seq	24297251	Unspecified		GSN-AS1
hsa-mir-378g	MIMAT0018937	LINC00963	100506190	CLIP-Seq	24297251	Unspecified		LINC00963
hsa-mir-378g	MIMAT0018937	CCDC183-AS1	100131193	CLIP-Seq	24297251	Unspecified		CCDC183-AS1
hsa-mir-378g	MIMAT0018937	LINC01553	283025	CLIP-Seq	24297251	Unspecified		LINC01553
hsa-mir-378g	MIMAT0018937	ADIRF-AS1	100133190	CLIP-Seq	24297251	Unspecified		ADIRF-AS1
hsa-mir-378g	MIMAT0018937	LINC01001	100133161	CLIP-Seq	24297251	Unspecified		LINC01001
hsa-mir-378g	MIMAT0018937	KRTAP5-AS1	338651	CLIP-Seq	24297251	Unspecified		KRTAP5-AS1
hsa-mir-378g	MIMAT0018937	KCNQ1OT1	10984	CLIP-Seq	24297251	Unspecified		KCNQ1OT1
hsa-mir-378g	MIMAT0018937	MIR194-2HG	105369343	CLIP-Seq	24297251	Unspecified		MIR194-2HG
hsa-mir-378g	MIMAT0018937	NEAT1	283131	CLIP-Seq	24297251	Unspecified		NEAT1
hsa-mir-378g	MIMAT0018937	HOTAIR	100124700	CLIP-Seq	24297251	Unspecified		HOTAIR
hsa-mir-378g	MIMAT0018937	LINC01089	338799	CLIP-Seq	24297251	Unspecified		LINC01089
hsa-mir-378g	MIMAT0018937	RBM26-AS1	100505538	CLIP-Seq	24297251	Unspecified		RBM26-AS1
hsa-mir-378g	MIMAT0018937	DHRS4-AS1	55449	CLIP-Seq	24297251	Unspecified		DHRS4-AS1
hsa-mir-378g	MIMAT0018937	LINC00520	645687	CLIP-Seq	24297251	Unspecified		LINC00520
hsa-mir-378g	MIMAT0018937	VASH1-AS1	100506603	CLIP-Seq	24297251	Unspecified		VASH1-AS1
hsa-mir-378g	MIMAT0018937	LINC02288	283575	CLIP-Seq	24297251	Unspecified		LINC02288
hsa-mir-378g	MIMAT0018937	DNAAF4-CCPG1	100533483	CLIP-Seq	24297251	Unspecified		DNAAF4-CCPG1
hsa-mir-378g	MIMAT0018937	LINC01579	283682	CLIP-Seq	24297251	Unspecified		LINC01579
hsa-mir-378g	MIMAT0018937	MMP25-AS1	100507419	CLIP-Seq	24297251	Unspecified		MMP25-AS1
hsa-mir-378g	MIMAT0018937	ZNF213-AS1	100507458	CLIP-Seq	24297251	Unspecified		ZNF213-AS1
hsa-mir-378g	MIMAT0018937	VPS9D1-AS1	100128881	CLIP-Seq	24297251	Unspecified		VPS9D1-AS1
hsa-mir-378g	MIMAT0018937	SP2-AS1	100506325	CLIP-Seq	24297251	Unspecified		SP2-AS1
hsa-mir-378g	MIMAT0018937	LINC00667	339290	CLIP-Seq	24297251	Unspecified		LINC00667
hsa-mir-378g	MIMAT0018937	LINC00663	284440	CLIP-Seq	24297251	Unspecified		LINC00663
hsa-mir-378g	MIMAT0018937	TMEM147-AS1	100506469	CLIP-Seq	24297251	Unspecified		TMEM147-AS1
hsa-mir-378g	MIMAT0018937	LIPE-AS1	100996307	CLIP-Seq	24297251	Unspecified		LIPE-AS1
hsa-mir-378g	MIMAT0018937	IGFL2-AS1	645553	CLIP-Seq	24297251	Unspecified		IGFL2-AS1
hsa-mir-378g	MIMAT0018937	LINC00261	140828	CLIP-Seq	24297251	Unspecified		LINC00261
hsa-mir-378g	MIMAT0018937	LINC01620	140834	CLIP-Seq	24297251	Unspecified		LINC01620
hsa-mir-378g	MIMAT0018937	UCKL1-AS1	100113386	CLIP-Seq	24297251	Unspecified		UCKL1-AS1
hsa-mir-378g	MIMAT0018937	LINC00159	100551499	CLIP-Seq	24297251	Unspecified		LINC00159
hsa-mir-378g	MIMAT0018937	LINC01671	101928233	CLIP-Seq	24297251	Unspecified		LINC01671
hsa-mir-378g	MIMAT0018937	PICSAR	378825	CLIP-Seq	24297251	Unspecified		PICSAR
hsa-mir-378g	MIMAT0018937	GUSBP11	91316	CLIP-Seq	24297251	Unspecified		GUSBP11
hsa-mir-378g	MIMAT0018937	TUG1	55000	CLIP-Seq	24297251	Unspecified		TUG1
hsa-mir-378g	MIMAT0018937	LINC01521	54944	CLIP-Seq	24297251	Unspecified		LINC01521
hsa-mir-378g	MIMAT0018937	MIRLET7BHG	400931	CLIP-Seq	24297251	Unspecified		MIRLET7BHG
hsa-mir-378g	MIMAT0018937	LINC00685	283981	CLIP-Seq	24297251	Unspecified		LINC00685
hsa-mir-378g	MIMAT0018937	ZNF674-AS1	401588	CLIP-Seq	24297251	Unspecified		ZNF674-AS1
hsa-mir-378g	MIMAT0018937	XIST	7503	CLIP-Seq	24297251	Unspecified		XIST
hsa-mir-378g	MIMAT0018937	JPX	554203	CLIP-Seq	24297251	Unspecified		JPX
hsa-mir-378g	MIMAT0018937	FTX	100302692	CLIP-Seq	24297251	Unspecified		FTX
hsa-mir-4306	MIMAT0016858	PRKCZ-AS1	100506504	CLIP-Seq	24297251	Unspecified		PRKCZ-AS1
hsa-mir-4306	MIMAT0016858	KDM4A-AS1	100132774	CLIP-Seq	24297251	Unspecified		KDM4A-AS1
hsa-mir-4306	MIMAT0016858	FOXD2-AS1	84793	CLIP-Seq	24297251	Unspecified		FOXD2-AS1
hsa-mir-4306	MIMAT0016858	MIR137HG	400765	CLIP-Seq	24297251	Unspecified		MIR137HG
hsa-mir-4306	MIMAT0016858	GAS5	60674	CLIP-Seq	24297251	Unspecified		GAS5
hsa-mir-4306	MIMAT0016858	PCAT6	100506696	CLIP-Seq	24297251	Unspecified		PCAT6
hsa-mir-4306	MIMAT0016858	BLACAT1	101669762	CLIP-Seq	24297251	Unspecified		BLACAT1
hsa-mir-4306	MIMAT0016858	MIR29B2CHG	100128537	CLIP-Seq	24297251	Unspecified		MIR29B2CHG
hsa-mir-4306	MIMAT0016858	EIPR1-IT1	100874301	CLIP-Seq	24297251	Unspecified		EIPR1-IT1
hsa-mir-4306	MIMAT0016858	DNAJC27-AS1	729723	CLIP-Seq	24297251	Unspecified		DNAJC27-AS1
hsa-mir-4306	MIMAT0016858	LINC02245	400958	CLIP-Seq	24297251	Unspecified		LINC02245
hsa-mir-4306	MIMAT0016858	HAGLR	401022	CLIP-Seq	24297251	Unspecified		HAGLR
hsa-mir-4306	MIMAT0016858	TTN-AS1	100506866	CLIP-Seq	24297251	Unspecified		TTN-AS1
hsa-mir-4306	MIMAT0016858	THUMPD3-AS1	440944	CLIP-Seq	24297251	Unspecified		THUMPD3-AS1
hsa-mir-4306	MIMAT0016858	LINC00852	84657	CLIP-Seq	24297251	Unspecified		LINC00852
hsa-mir-4306	MIMAT0016858	LINC00887	100131551	CLIP-Seq	24297251	Unspecified		LINC00887
hsa-mir-4306	MIMAT0016858	DANCR	57291	CLIP-Seq	24297251	Unspecified		DANCR
hsa-mir-4306	MIMAT0016858	WDFY3-AS2	404201	CLIP-Seq	24297251	Unspecified		WDFY3-AS2
hsa-mir-4306	MIMAT0016858	FAM160A1-DT	105377486	CLIP-Seq	24297251	Unspecified		FAM160A1-DT
hsa-mir-4306	MIMAT0016858	EXOC3-AS1	116349	CLIP-Seq	24297251	Unspecified		EXOC3-AS1
hsa-mir-4306	MIMAT0016858	HCG18	414777	CLIP-Seq	24297251	Unspecified		HCG18
hsa-mir-4306	MIMAT0016858	LINC00174	285908	CLIP-Seq	24297251	Unspecified		LINC00174
hsa-mir-4306	MIMAT0016858	SND1-IT1	27099	CLIP-Seq	24297251	Unspecified		SND1-IT1
hsa-mir-4306	MIMAT0016858	NDUFB2-AS1	100134713	CLIP-Seq	24297251	Unspecified		NDUFB2-AS1
hsa-mir-4306	MIMAT0016858	LINC00599	157627	CLIP-Seq	24297251	Unspecified		LINC00599
hsa-mir-4306	MIMAT0016858	PVT1	5820	CLIP-Seq	24297251	Unspecified		PVT1
hsa-mir-4306	MIMAT0016858	PEG13	359809	CLIP-Seq	24297251	Unspecified		PEG13
hsa-mir-4306	MIMAT0016858	ZEB1-AS1	220930	CLIP-Seq	24297251	Unspecified		ZEB1-AS1
hsa-mir-4306	MIMAT0016858	NUTM2B-AS1	101060691	CLIP-Seq	24297251	Unspecified		NUTM2B-AS1
hsa-mir-4306	MIMAT0016858	KCNQ1OT1	10984	CLIP-Seq	24297251	Unspecified		KCNQ1OT1
hsa-mir-4306	MIMAT0016858	LINC00958	100506305	CLIP-Seq	24297251	Unspecified		LINC00958
hsa-mir-4306	MIMAT0016858	NEAT1	283131	CLIP-Seq	24297251	Unspecified		NEAT1
hsa-mir-4306	MIMAT0016858	MALAT1	378938	CLIP-Seq	24297251	Unspecified		MALAT1
hsa-mir-4306	MIMAT0016858	FAM66C	440078	CLIP-Seq	24297251	Unspecified		FAM66C
hsa-mir-4306	MIMAT0016858	HELLPAR	101101692	CLIP-Seq	24297251	Unspecified		HELLPAR
hsa-mir-4306	MIMAT0016858	ZFHX2-AS1	109729160	CLIP-Seq	24297251	Unspecified		ZFHX2-AS1
hsa-mir-4306	MIMAT0016858	LINC01588	283551	CLIP-Seq	24297251	Unspecified		LINC01588
hsa-mir-4306	MIMAT0016858	LINC02288	283575	CLIP-Seq	24297251	Unspecified		LINC02288
hsa-mir-4306	MIMAT0016858	LINC00638	196872	CLIP-Seq	24297251	Unspecified		LINC00638
hsa-mir-4306	MIMAT0016858	SNHG14	104472715	CLIP-Seq	24297251	Unspecified		SNHG14
hsa-mir-4306	MIMAT0016858	ARHGAP11B	89839	CLIP-Seq	24297251	Unspecified		ARHGAP11B
hsa-mir-4306	MIMAT0016858	GABPB1-IT1	55056	CLIP-Seq	24297251	Unspecified		GABPB1-IT1
hsa-mir-4306	MIMAT0016858	GABPB1-AS1	100129387	CLIP-Seq	24297251	Unspecified		GABPB1-AS1
hsa-mir-4306	MIMAT0016858	NPTN-IT1	101241892	CLIP-Seq	24297251	Unspecified		NPTN-IT1
hsa-mir-4306	MIMAT0016858	MIR9-3HG	254559	CLIP-Seq	24297251	Unspecified		MIR9-3HG
hsa-mir-4306	MIMAT0016858	COX10-AS1	100874058	CLIP-Seq	24297251	Unspecified		COX10-AS1
hsa-mir-4306	MIMAT0016858	ASB16-AS1	339201	CLIP-Seq	24297251	Unspecified		ASB16-AS1
hsa-mir-4306	MIMAT0016858	TBC1D3P1-DHX40P1	653645	CLIP-Seq	24297251	Unspecified		TBC1D3P1-DHX40P1
hsa-mir-4306	MIMAT0016858	PRR29-AS1	400612	CLIP-Seq	24297251	Unspecified		PRR29-AS1
hsa-mir-4306	MIMAT0016858	UCA1	652995	CLIP-Seq	24297251	Unspecified		UCA1
hsa-mir-4306	MIMAT0016858	SCGB1B2P	643719	CLIP-Seq	24297251	Unspecified		SCGB1B2P
hsa-mir-4306	MIMAT0016858	LIPE-AS1	100996307	CLIP-Seq	24297251	Unspecified		LIPE-AS1
hsa-mir-4306	MIMAT0016858	LINC00261	140828	CLIP-Seq	24297251	Unspecified		LINC00261
hsa-mir-4306	MIMAT0016858	ZNF337-AS1	102724826	CLIP-Seq	24297251	Unspecified		ZNF337-AS1
hsa-mir-4306	MIMAT0016858	MIR663AHG	284801	CLIP-Seq	24297251	Unspecified		MIR663AHG
hsa-mir-4306	MIMAT0016858	KCNK15-AS1	106144538	CLIP-Seq	24297251	Unspecified		KCNK15-AS1
hsa-mir-4306	MIMAT0016858	BRWD1-IT1	106480743	CLIP-Seq	24297251	Unspecified		BRWD1-IT1
hsa-mir-4306	MIMAT0016858	LINC01679	101928399	CLIP-Seq	24297251	Unspecified		LINC01679
hsa-mir-4306	MIMAT0016858	LINC01547	84536	CLIP-Seq	24297251	Unspecified		LINC01547
hsa-mir-4306	MIMAT0016858	LINC00205	642852	CLIP-Seq	24297251	Unspecified		LINC00205
hsa-mir-4306	MIMAT0016858	TUG1	55000	CLIP-Seq	24297251	Unspecified		TUG1
hsa-mir-4306	MIMAT0016858	ZNF674-AS1	401588	CLIP-Seq	24297251	Unspecified		ZNF674-AS1
hsa-mir-4306	MIMAT0016858	INE1	8552	CLIP-Seq	24297251	Unspecified		INE1
hsa-mir-4306	MIMAT0016858	LINC01278	92249	CLIP-Seq	24297251	Unspecified		LINC01278
hsa-mir-4306	MIMAT0016858	XIST	7503	CLIP-Seq	24297251	Unspecified		XIST
hsa-mir-4306	MIMAT0016858	FTX	100302692	CLIP-Seq	24297251	Unspecified		FTX
hsa-mir-432-5p	MIMAT0002814	LINC01783	100132147	CLIP-Seq	24297251	Unspecified		LINC01783
hsa-mir-432-5p	MIMAT0002814	RUSC1-AS1	284618	CLIP-Seq	24297251	Unspecified		RUSC1-AS1
hsa-mir-432-5p	MIMAT0002814	ASH1L-AS1	645676	CLIP-Seq	24297251	Unspecified		ASH1L-AS1
hsa-mir-432-5p	MIMAT0002814	CRYZL2P-SEC16B	111240474	CLIP-Seq	24297251	Unspecified		CRYZL2P-SEC16B
hsa-mir-432-5p	MIMAT0002814	TBC1D8-AS1	100506286	CLIP-Seq	24297251	Unspecified		TBC1D8-AS1
hsa-mir-432-5p	MIMAT0002814	LINC01087	101927994	CLIP-Seq	24297251	Unspecified		LINC01087
hsa-mir-432-5p	MIMAT0002814	LINC02035	100129550	CLIP-Seq	24297251	Unspecified		LINC02035
hsa-mir-432-5p	MIMAT0002814	LINC00885	401109	CLIP-Seq	24297251	Unspecified		LINC00885
hsa-mir-432-5p	MIMAT0002814	NNT-AS1	100652772	CLIP-Seq	24297251	Unspecified		NNT-AS1
hsa-mir-432-5p	MIMAT0002814	CKMT2-AS1	100131067	CLIP-Seq	24297251	Unspecified		CKMT2-AS1
hsa-mir-432-5p	MIMAT0002814	TMEM161B-AS1	100505894	CLIP-Seq	24297251	Unspecified		TMEM161B-AS1
hsa-mir-432-5p	MIMAT0002814	LINC01554	202299	CLIP-Seq	24297251	Unspecified		LINC01554
hsa-mir-432-5p	MIMAT0002814	HCG15	414761	CLIP-Seq	24297251	Unspecified		HCG15
hsa-mir-432-5p	MIMAT0002814	HCG18	414777	CLIP-Seq	24297251	Unspecified		HCG18
hsa-mir-432-5p	MIMAT0002814	GLIDR	389741	CLIP-Seq	24297251	Unspecified		GLIDR
hsa-mir-432-5p	MIMAT0002814	MIR600HG	81571	CLIP-Seq	24297251	Unspecified		MIR600HG
hsa-mir-432-5p	MIMAT0002814	C9orf163	158055	CLIP-Seq	24297251	Unspecified		C9orf163
hsa-mir-432-5p	MIMAT0002814	ARRDC1-AS1	85026	CLIP-Seq	24297251	Unspecified		ARRDC1-AS1
hsa-mir-432-5p	MIMAT0002814	LINC01515	101928913	CLIP-Seq	24297251	Unspecified		LINC01515
hsa-mir-432-5p	MIMAT0002814	ENTPD1-AS1	728558	CLIP-Seq	24297251	Unspecified		ENTPD1-AS1
hsa-mir-432-5p	MIMAT0002814	KCNQ1OT1	10984	CLIP-Seq	24297251	Unspecified		KCNQ1OT1
hsa-mir-432-5p	MIMAT0002814	NEAT1	283131	CLIP-Seq	24297251	Unspecified		NEAT1
hsa-mir-432-5p	MIMAT0002814	LINC01537	101928555	CLIP-Seq	24297251	Unspecified		LINC01537
hsa-mir-432-5p	MIMAT0002814	KCTD21-AS1	100289388	CLIP-Seq	24297251	Unspecified		KCTD21-AS1
hsa-mir-432-5p	MIMAT0002814	PCBP2-OT1	102157401	CLIP-Seq	24297251	Unspecified		PCBP2-OT1
hsa-mir-432-5p	MIMAT0002814	HELLPAR	101101692	CLIP-Seq	24297251	Unspecified		HELLPAR
hsa-mir-432-5p	MIMAT0002814	LINC01089	338799	CLIP-Seq	24297251	Unspecified		LINC01089
hsa-mir-432-5p	MIMAT0002814	LINC02288	283575	CLIP-Seq	24297251	Unspecified		LINC02288
hsa-mir-432-5p	MIMAT0002814	SRP14-AS1	100131089	CLIP-Seq	24297251	Unspecified		SRP14-AS1
hsa-mir-432-5p	MIMAT0002814	GABPB1-IT1	55056	CLIP-Seq	24297251	Unspecified		GABPB1-IT1
hsa-mir-432-5p	MIMAT0002814	DRAIC	145837	CLIP-Seq	24297251	Unspecified		DRAIC
hsa-mir-432-5p	MIMAT0002814	MIR193BHG	100129781	CLIP-Seq	24297251	Unspecified		MIR193BHG
hsa-mir-432-5p	MIMAT0002814	LINC02086	105371809	CLIP-Seq	24297251	Unspecified		LINC02086
hsa-mir-432-5p	MIMAT0002814	SNHG16	100507246	CLIP-Seq	24297251	Unspecified		SNHG16
hsa-mir-432-5p	MIMAT0002814	DNAH17-AS1	100996295	CLIP-Seq	24297251	Unspecified		DNAH17-AS1
hsa-mir-432-5p	MIMAT0002814	PARD6G-AS1	100130522	CLIP-Seq	24297251	Unspecified		PARD6G-AS1
hsa-mir-432-5p	MIMAT0002814	LINC00662	148189	CLIP-Seq	24297251	Unspecified		LINC00662
hsa-mir-432-5p	MIMAT0002814	LINC01801	400685	CLIP-Seq	24297251	Unspecified		LINC01801
hsa-mir-432-5p	MIMAT0002814	ZFAS1	441951	CLIP-Seq	24297251	Unspecified		ZFAS1
hsa-mir-432-5p	MIMAT0002814	LINC00649	100506334	CLIP-Seq	24297251	Unspecified		LINC00649
hsa-mir-432-5p	MIMAT0002814	HLCS-IT1	100874294	CLIP-Seq	24297251	Unspecified		HLCS-IT1
hsa-mir-432-5p	MIMAT0002814	LINC00313	114038	CLIP-Seq	24297251	Unspecified		LINC00313
hsa-mir-432-5p	MIMAT0002814	LINC01669	102724354	CLIP-Seq	24297251	Unspecified		LINC01669
hsa-mir-432-5p	MIMAT0002814	LINC02575	111216286	CLIP-Seq	24297251	Unspecified		LINC02575
hsa-mir-432-5p	MIMAT0002814	GUSBP11	91316	CLIP-Seq	24297251	Unspecified		GUSBP11
hsa-mir-432-5p	MIMAT0002814	XIST	7503	CLIP-Seq	24297251	Unspecified		XIST
hsa-mir-432-5p	MIMAT0002814	LINC00630	100287765	CLIP-Seq	24297251	Unspecified		LINC00630
hsa-mir-4428	MIMAT0018943	SNHG3	8420	CLIP-Seq	24297251	Unspecified		SNHG3
hsa-mir-4428	MIMAT0018943	NFYC-AS1	100130557	CLIP-Seq	24297251	Unspecified		NFYC-AS1
hsa-mir-4428	MIMAT0018943	LINC01748	105378763	CLIP-Seq	24297251	Unspecified		LINC01748
hsa-mir-4428	MIMAT0018943	ASH1L-IT1	106478976	CLIP-Seq	24297251	Unspecified		ASH1L-IT1
hsa-mir-4428	MIMAT0018943	BLACAT1	101669762	CLIP-Seq	24297251	Unspecified		BLACAT1
hsa-mir-4428	MIMAT0018943	MIR29B2CHG	100128537	CLIP-Seq	24297251	Unspecified		MIR29B2CHG
hsa-mir-4428	MIMAT0018943	DNAJC27-AS1	729723	CLIP-Seq	24297251	Unspecified		DNAJC27-AS1
hsa-mir-4428	MIMAT0018943	CYTOR	112597	CLIP-Seq	24297251	Unspecified		CYTOR
hsa-mir-4428	MIMAT0018943	NIFK-AS1	254128	CLIP-Seq	24297251	Unspecified		NIFK-AS1
hsa-mir-4428	MIMAT0018943	LINC01806	100996579	CLIP-Seq	24297251	Unspecified		LINC01806
hsa-mir-4428	MIMAT0018943	TTN-AS1	100506866	CLIP-Seq	24297251	Unspecified		TTN-AS1
hsa-mir-4428	MIMAT0018943	LINC01825	107985970	CLIP-Seq	24297251	Unspecified		LINC01825
hsa-mir-4428	MIMAT0018943	SATB1-AS1	101927777	CLIP-Seq	24297251	Unspecified		SATB1-AS1
hsa-mir-4428	MIMAT0018943	C3orf35	339883	CLIP-Seq	24297251	Unspecified		C3orf35
hsa-mir-4428	MIMAT0018943	MAGI1-IT1	151877	CLIP-Seq	24297251	Unspecified		MAGI1-IT1
hsa-mir-4428	MIMAT0018943	THAP9-AS1	100499177	CLIP-Seq	24297251	Unspecified		THAP9-AS1
hsa-mir-4428	MIMAT0018943	EXOC3-AS1	116349	CLIP-Seq	24297251	Unspecified		EXOC3-AS1
hsa-mir-4428	MIMAT0018943	TMEM161B-AS1	100505894	CLIP-Seq	24297251	Unspecified		TMEM161B-AS1
hsa-mir-4428	MIMAT0018943	RGMB-AS1	503569	CLIP-Seq	24297251	Unspecified		RGMB-AS1
hsa-mir-4428	MIMAT0018943	HCG18	414777	CLIP-Seq	24297251	Unspecified		HCG18
hsa-mir-4428	MIMAT0018943	LINC01393	102724386	CLIP-Seq	24297251	Unspecified		LINC01393
hsa-mir-4428	MIMAT0018943	SND1-IT1	27099	CLIP-Seq	24297251	Unspecified		SND1-IT1
hsa-mir-4428	MIMAT0018943	PAXIP1-AS2	100132707	CLIP-Seq	24297251	Unspecified		PAXIP1-AS2
hsa-mir-4428	MIMAT0018943	ZFPM2-AS1	102723356	CLIP-Seq	24297251	Unspecified		ZFPM2-AS1
hsa-mir-4428	MIMAT0018943	EBLN3P	100506710	CLIP-Seq	24297251	Unspecified		EBLN3P
hsa-mir-4428	MIMAT0018943	CCDC183-AS1	100131193	CLIP-Seq	24297251	Unspecified		CCDC183-AS1
hsa-mir-4428	MIMAT0018943	ZMIZ1-AS1	283050	CLIP-Seq	24297251	Unspecified		ZMIZ1-AS1
hsa-mir-4428	MIMAT0018943	NUTM2B-AS1	101060691	CLIP-Seq	24297251	Unspecified		NUTM2B-AS1
hsa-mir-4428	MIMAT0018943	NUTM2A-AS1	728190	CLIP-Seq	24297251	Unspecified		NUTM2A-AS1
hsa-mir-4428	MIMAT0018943	ACTA2-AS1	100132116	CLIP-Seq	24297251	Unspecified		ACTA2-AS1
hsa-mir-4428	MIMAT0018943	KCNQ1OT1	10984	CLIP-Seq	24297251	Unspecified		KCNQ1OT1
hsa-mir-4428	MIMAT0018943	LINC00294	283267	CLIP-Seq	24297251	Unspecified		LINC00294
hsa-mir-4428	MIMAT0018943	NEAT1	283131	CLIP-Seq	24297251	Unspecified		NEAT1
hsa-mir-4428	MIMAT0018943	MALAT1	378938	CLIP-Seq	24297251	Unspecified		MALAT1
hsa-mir-4428	MIMAT0018943	MIR4697HG	283174	CLIP-Seq	24297251	Unspecified		MIR4697HG
hsa-mir-4428	MIMAT0018943	TMPO-AS1	100128191	CLIP-Seq	24297251	Unspecified		TMPO-AS1
hsa-mir-4428	MIMAT0018943	LINC02344	105370154	CLIP-Seq	24297251	Unspecified		LINC02344
hsa-mir-4428	MIMAT0018943	DLEU2	8847	CLIP-Seq	24297251	Unspecified		DLEU2
hsa-mir-4428	MIMAT0018943	ANKRD10-IT1	100505494	CLIP-Seq	24297251	Unspecified		ANKRD10-IT1
hsa-mir-4428	MIMAT0018943	DHRS4-AS1	55449	CLIP-Seq	24297251	Unspecified		DHRS4-AS1
hsa-mir-4428	MIMAT0018943	VASH1-AS1	100506603	CLIP-Seq	24297251	Unspecified		VASH1-AS1
hsa-mir-4428	MIMAT0018943	ARHGAP11B	89839	CLIP-Seq	24297251	Unspecified		ARHGAP11B
hsa-mir-4428	MIMAT0018943	GABPB1-AS1	100129387	CLIP-Seq	24297251	Unspecified		GABPB1-AS1
hsa-mir-4428	MIMAT0018943	NPTN-IT1	101241892	CLIP-Seq	24297251	Unspecified		NPTN-IT1
hsa-mir-4428	MIMAT0018943	LOXL1-AS1	100287616	CLIP-Seq	24297251	Unspecified		LOXL1-AS1
hsa-mir-4428	MIMAT0018943	ERVK13-1	100507321	CLIP-Seq	24297251	Unspecified		ERVK13-1
hsa-mir-4428	MIMAT0018943	PRR29-AS1	400612	CLIP-Seq	24297251	Unspecified		PRR29-AS1
hsa-mir-4428	MIMAT0018943	LINC00664	400680	CLIP-Seq	24297251	Unspecified		LINC00664
hsa-mir-4428	MIMAT0018943	LINC00665	100506930	CLIP-Seq	24297251	Unspecified		LINC00665
hsa-mir-4428	MIMAT0018943	DM1-AS	109729182	CLIP-Seq	24297251	Unspecified		DM1-AS
hsa-mir-4428	MIMAT0018943	LINC01433	728228	CLIP-Seq	24297251	Unspecified		LINC01433
hsa-mir-4428	MIMAT0018943	LINC00261	140828	CLIP-Seq	24297251	Unspecified		LINC00261
hsa-mir-4428	MIMAT0018943	HLCS-IT1	100874294	CLIP-Seq	24297251	Unspecified		HLCS-IT1
hsa-mir-4428	MIMAT0018943	BRWD1-IT1	106480743	CLIP-Seq	24297251	Unspecified		BRWD1-IT1
hsa-mir-4428	MIMAT0018943	TUG1	55000	CLIP-Seq	24297251	Unspecified		TUG1
hsa-mir-4428	MIMAT0018943	OGFRP1	388906	CLIP-Seq	24297251	Unspecified		OGFRP1
hsa-mir-4428	MIMAT0018943	MIRLET7BHG	400931	CLIP-Seq	24297251	Unspecified		MIRLET7BHG
hsa-mir-4428	MIMAT0018943	LINC01278	92249	CLIP-Seq	24297251	Unspecified		LINC01278
hsa-mir-4428	MIMAT0018943	XIST	7503	CLIP-Seq	24297251	Unspecified		XIST
hsa-mir-4428	MIMAT0018943	FTX	100302692	CLIP-Seq	24297251	Unspecified		FTX
hsa-mir-4428	MIMAT0018943	ARMCX5-GPRASP2	100528062	CLIP-Seq	24297251	Unspecified		ARMCX5-GPRASP2
hsa-mir-4429	MIMAT0018944	SNHG12	85028	CLIP-Seq	24297251	Unspecified		SNHG12
hsa-mir-4429	MIMAT0018944	GAS5	60674	CLIP-Seq	24297251	Unspecified		GAS5
hsa-mir-4429	MIMAT0018944	ALMS1-IT1	100874291	CLIP-Seq	24297251	Unspecified		ALMS1-IT1
hsa-mir-4429	MIMAT0018944	BOLA3-AS1	100507171	CLIP-Seq	24297251	Unspecified		BOLA3-AS1
hsa-mir-4429	MIMAT0018944	PAX8-AS1	654433	CLIP-Seq	24297251	Unspecified		PAX8-AS1
hsa-mir-4429	MIMAT0018944	TTN-AS1	100506866	CLIP-Seq	24297251	Unspecified		TTN-AS1
hsa-mir-4429	MIMAT0018944	THUMPD3-AS1	440944	CLIP-Seq	24297251	Unspecified		THUMPD3-AS1
hsa-mir-4429	MIMAT0018944	FGD5-AS1	100505641	CLIP-Seq	24297251	Unspecified		FGD5-AS1
hsa-mir-4429	MIMAT0018944	EIF1B-AS1	440952	CLIP-Seq	24297251	Unspecified		EIF1B-AS1
hsa-mir-4429	MIMAT0018944	CLRN1-AS1	116933	CLIP-Seq	24297251	Unspecified		CLRN1-AS1
hsa-mir-4429	MIMAT0018944	MBNL1-AS1	401093	CLIP-Seq	24297251	Unspecified		MBNL1-AS1
hsa-mir-4429	MIMAT0018944	LINC00886	730091	CLIP-Seq	24297251	Unspecified		LINC00886
hsa-mir-4429	MIMAT0018944	LINC02015	102724550	CLIP-Seq	24297251	Unspecified		LINC02015
hsa-mir-4429	MIMAT0018944	MUC20-OT1	111753249	CLIP-Seq	24297251	Unspecified		MUC20-OT1
hsa-mir-4429	MIMAT0018944	LINC00885	401109	CLIP-Seq	24297251	Unspecified		LINC00885
hsa-mir-4429	MIMAT0018944	MIR4453HG	54553	CLIP-Seq	24297251	Unspecified		MIR4453HG
hsa-mir-4429	MIMAT0018944	NNT-AS1	100652772	CLIP-Seq	24297251	Unspecified		NNT-AS1
hsa-mir-4429	MIMAT0018944	NR2F1-AS1	441094	CLIP-Seq	24297251	Unspecified		NR2F1-AS1
hsa-mir-4429	MIMAT0018944	LINC01184	644873	CLIP-Seq	24297251	Unspecified		LINC01184
hsa-mir-4429	MIMAT0018944	MIR3142HG	107075116	CLIP-Seq	24297251	Unspecified		MIR3142HG
hsa-mir-4429	MIMAT0018944	HCG18	414777	CLIP-Seq	24297251	Unspecified		HCG18
hsa-mir-4429	MIMAT0018944	TRAF3IP2-AS1	643749	CLIP-Seq	24297251	Unspecified		TRAF3IP2-AS1
hsa-mir-4429	MIMAT0018944	LINC00174	285908	CLIP-Seq	24297251	Unspecified		LINC00174
hsa-mir-4429	MIMAT0018944	STAG3L5P-PVRIG2P-PILRB	101752399	CLIP-Seq	24297251	Unspecified		STAG3L5P-PVRIG2P-PILRB
hsa-mir-4429	MIMAT0018944	ST7-OT4	338069	CLIP-Seq	24297251	Unspecified		ST7-OT4
hsa-mir-4429	MIMAT0018944	PEG13	359809	CLIP-Seq	24297251	Unspecified		PEG13
hsa-mir-4429	MIMAT0018944	CDKN2B-AS1	100048912	CLIP-Seq	24297251	Unspecified		CDKN2B-AS1
hsa-mir-4429	MIMAT0018944	LINC00963	100506190	CLIP-Seq	24297251	Unspecified		LINC00963
hsa-mir-4429	MIMAT0018944	WAC-AS1	220906	CLIP-Seq	24297251	Unspecified		WAC-AS1
hsa-mir-4429	MIMAT0018944	KCNQ1OT1	10984	CLIP-Seq	24297251	Unspecified		KCNQ1OT1
hsa-mir-4429	MIMAT0018944	LINC00294	283267	CLIP-Seq	24297251	Unspecified		LINC00294
hsa-mir-4429	MIMAT0018944	SNHG1	23642	CLIP-Seq	24297251	Unspecified		SNHG1
hsa-mir-4429	MIMAT0018944	NEAT1	283131	CLIP-Seq	24297251	Unspecified		NEAT1
hsa-mir-4429	MIMAT0018944	MALAT1	378938	CLIP-Seq	24297251	Unspecified		MALAT1
hsa-mir-4429	MIMAT0018944	KCTD21-AS1	100289388	CLIP-Seq	24297251	Unspecified		KCTD21-AS1
hsa-mir-4429	MIMAT0018944	POC1B-AS1	109729146	CLIP-Seq	24297251	Unspecified		POC1B-AS1
hsa-mir-4429	MIMAT0018944	TMPO-AS1	100128191	CLIP-Seq	24297251	Unspecified		TMPO-AS1
hsa-mir-4429	MIMAT0018944	HELLPAR	101101692	CLIP-Seq	24297251	Unspecified		HELLPAR
hsa-mir-4429	MIMAT0018944	DLEU1	10301	CLIP-Seq	24297251	Unspecified		DLEU1
hsa-mir-4429	MIMAT0018944	LINC00641	283624	CLIP-Seq	24297251	Unspecified		LINC00641
hsa-mir-4429	MIMAT0018944	FRMD6-AS1	145438	CLIP-Seq	24297251	Unspecified		FRMD6-AS1
hsa-mir-4429	MIMAT0018944	PSMA3-AS1	379025	CLIP-Seq	24297251	Unspecified		PSMA3-AS1
hsa-mir-4429	MIMAT0018944	MEG3	55384	CLIP-Seq	24297251	Unspecified		MEG3
hsa-mir-4429	MIMAT0018944	OIP5-AS1	729082	CLIP-Seq	24297251	Unspecified		OIP5-AS1
hsa-mir-4429	MIMAT0018944	GABPB1-IT1	55056	CLIP-Seq	24297251	Unspecified		GABPB1-IT1
hsa-mir-4429	MIMAT0018944	GABPB1-AS1	100129387	CLIP-Seq	24297251	Unspecified		GABPB1-AS1
hsa-mir-4429	MIMAT0018944	DNAAF4-CCPG1	100533483	CLIP-Seq	24297251	Unspecified		DNAAF4-CCPG1
hsa-mir-4429	MIMAT0018944	NR2F2-AS1	644192	CLIP-Seq	24297251	Unspecified		NR2F2-AS1
hsa-mir-4429	MIMAT0018944	MMP25-AS1	100507419	CLIP-Seq	24297251	Unspecified		MMP25-AS1
hsa-mir-4429	MIMAT0018944	ZNF213-AS1	100507458	CLIP-Seq	24297251	Unspecified		ZNF213-AS1
hsa-mir-4429	MIMAT0018944	LINC01572	101927957	CLIP-Seq	24297251	Unspecified		LINC01572
hsa-mir-4429	MIMAT0018944	LINC00910	100130581	CLIP-Seq	24297251	Unspecified		LINC00910
hsa-mir-4429	MIMAT0018944	ASB16-AS1	339201	CLIP-Seq	24297251	Unspecified		ASB16-AS1
hsa-mir-4429	MIMAT0018944	RUNDC3A-AS1	101926996	CLIP-Seq	24297251	Unspecified		RUNDC3A-AS1
hsa-mir-4429	MIMAT0018944	MAPT-IT1	100130148	CLIP-Seq	24297251	Unspecified		MAPT-IT1
hsa-mir-4429	MIMAT0018944	CBR3-AS1	100506428	CLIP-Seq	24297251	Unspecified		CBR3-AS1
hsa-mir-4429	MIMAT0018944	LINC00313	114038	CLIP-Seq	24297251	Unspecified		LINC00313
hsa-mir-4429	MIMAT0018944	LINC01669	102724354	CLIP-Seq	24297251	Unspecified		LINC01669
hsa-mir-4429	MIMAT0018944	MCM3AP-AS1	114044	CLIP-Seq	24297251	Unspecified		MCM3AP-AS1
hsa-mir-4429	MIMAT0018944	GUSBP11	91316	CLIP-Seq	24297251	Unspecified		GUSBP11
hsa-mir-4429	MIMAT0018944	TUG1	55000	CLIP-Seq	24297251	Unspecified		TUG1
hsa-mir-4429	MIMAT0018944	LINC01521	54944	CLIP-Seq	24297251	Unspecified		LINC01521
hsa-mir-4429	MIMAT0018944	MIRLET7BHG	400931	CLIP-Seq	24297251	Unspecified		MIRLET7BHG
hsa-mir-4429	MIMAT0018944	XIST	7503	CLIP-Seq	24297251	Unspecified		XIST
hsa-mir-4429	MIMAT0018944	FTX	100302692	CLIP-Seq	24297251	Unspecified		FTX
hsa-mir-4436a	MIMAT0018952	LINC01128	643837	CLIP-Seq	24297251	Unspecified		LINC01128
hsa-mir-4436a	MIMAT0018952	SNHG3	8420	CLIP-Seq	24297251	Unspecified		SNHG3
hsa-mir-4436a	MIMAT0018952	RUSC1-AS1	284618	CLIP-Seq	24297251	Unspecified		RUSC1-AS1
hsa-mir-4436a	MIMAT0018952	MIR181A1HG	100131234	CLIP-Seq	24297251	Unspecified		MIR181A1HG
hsa-mir-4436a	MIMAT0018952	LINC01304	100505964	CLIP-Seq	24297251	Unspecified		LINC01304
hsa-mir-4436a	MIMAT0018952	PAX8-AS1	654433	CLIP-Seq	24297251	Unspecified		PAX8-AS1
hsa-mir-4436a	MIMAT0018952	LINC01963	150967	CLIP-Seq	24297251	Unspecified		LINC01963
hsa-mir-4436a	MIMAT0018952	EAF1-AS1	100873956	CLIP-Seq	24297251	Unspecified		EAF1-AS1
hsa-mir-4436a	MIMAT0018952	MAGI1-IT1	151877	CLIP-Seq	24297251	Unspecified		MAGI1-IT1
hsa-mir-4436a	MIMAT0018952	MUC20-OT1	111753249	CLIP-Seq	24297251	Unspecified		MUC20-OT1
hsa-mir-4436a	MIMAT0018952	DANCR	57291	CLIP-Seq	24297251	Unspecified		DANCR
hsa-mir-4436a	MIMAT0018952	HCG18	414777	CLIP-Seq	24297251	Unspecified		HCG18
hsa-mir-4436a	MIMAT0018952	LINC00472	79940	CLIP-Seq	24297251	Unspecified		LINC00472
hsa-mir-4436a	MIMAT0018952	AGPAT4-IT1	79992	CLIP-Seq	24297251	Unspecified		AGPAT4-IT1
hsa-mir-4436a	MIMAT0018952	HOXA-AS3	100133311	CLIP-Seq	24297251	Unspecified		HOXA-AS3
hsa-mir-4436a	MIMAT0018952	LINC00265	349114	CLIP-Seq	24297251	Unspecified		LINC00265
hsa-mir-4436a	MIMAT0018952	SNHG15	285958	CLIP-Seq	24297251	Unspecified		SNHG15
hsa-mir-4436a	MIMAT0018952	LINC00689	154822	CLIP-Seq	24297251	Unspecified		LINC00689
hsa-mir-4436a	MIMAT0018952	AZIN1-AS1	100506753	CLIP-Seq	24297251	Unspecified		AZIN1-AS1
hsa-mir-4436a	MIMAT0018952	PVT1	5820	CLIP-Seq	24297251	Unspecified		PVT1
hsa-mir-4436a	MIMAT0018952	ZNF252P-AS1	286103	CLIP-Seq	24297251	Unspecified		ZNF252P-AS1
hsa-mir-4436a	MIMAT0018952	MIR600HG	81571	CLIP-Seq	24297251	Unspecified		MIR600HG
hsa-mir-4436a	MIMAT0018952	HMGA1P4	100506080	CLIP-Seq	24297251	Unspecified		HMGA1P4
hsa-mir-4436a	MIMAT0018952	SNHG7	84973	CLIP-Seq	24297251	Unspecified		SNHG7
hsa-mir-4436a	MIMAT0018952	C9orf139	401563	CLIP-Seq	24297251	Unspecified		C9orf139
hsa-mir-4436a	MIMAT0018952	ZMIZ1-AS1	283050	CLIP-Seq	24297251	Unspecified		ZMIZ1-AS1
hsa-mir-4436a	MIMAT0018952	NUTM2B-AS1	101060691	CLIP-Seq	24297251	Unspecified		NUTM2B-AS1
hsa-mir-4436a	MIMAT0018952	ENTPD1-AS1	728558	CLIP-Seq	24297251	Unspecified		ENTPD1-AS1
hsa-mir-4436a	MIMAT0018952	LINC01001	100133161	CLIP-Seq	24297251	Unspecified		LINC01001
hsa-mir-4436a	MIMAT0018952	KCNQ1OT1	10984	CLIP-Seq	24297251	Unspecified		KCNQ1OT1
hsa-mir-4436a	MIMAT0018952	NEAT1	283131	CLIP-Seq	24297251	Unspecified		NEAT1
hsa-mir-4436a	MIMAT0018952	HELLPAR	101101692	CLIP-Seq	24297251	Unspecified		HELLPAR
hsa-mir-4436a	MIMAT0018952	LINC00384	102157400	CLIP-Seq	24297251	Unspecified		LINC00384
hsa-mir-4436a	MIMAT0018952	MIR17HG	407975	CLIP-Seq	24297251	Unspecified		MIR17HG
hsa-mir-4436a	MIMAT0018952	LINC02292	101929080	CLIP-Seq	24297251	Unspecified		LINC02292
hsa-mir-4436a	MIMAT0018952	SRP14-AS1	100131089	CLIP-Seq	24297251	Unspecified		SRP14-AS1
hsa-mir-4436a	MIMAT0018952	GABPB1-AS1	100129387	CLIP-Seq	24297251	Unspecified		GABPB1-AS1
hsa-mir-4436a	MIMAT0018952	TPM1-AS	111064646	CLIP-Seq	24297251	Unspecified		TPM1-AS
hsa-mir-4436a	MIMAT0018952	CRNDE	643911	CLIP-Seq	24297251	Unspecified		CRNDE
hsa-mir-4436a	MIMAT0018952	FAM157C	100996541	CLIP-Seq	24297251	Unspecified		FAM157C
hsa-mir-4436a	MIMAT0018952	MIR22HG	84981	CLIP-Seq	24297251	Unspecified		MIR22HG
hsa-mir-4436a	MIMAT0018952	TBX2-AS1	103689912	CLIP-Seq	24297251	Unspecified		TBX2-AS1
hsa-mir-4436a	MIMAT0018952	PARD6G-AS1	100130522	CLIP-Seq	24297251	Unspecified		PARD6G-AS1
hsa-mir-4436a	MIMAT0018952	UCA1	652995	CLIP-Seq	24297251	Unspecified		UCA1
hsa-mir-4436a	MIMAT0018952	LINC00663	284440	CLIP-Seq	24297251	Unspecified		LINC00663
hsa-mir-4436a	MIMAT0018952	LINC01224	104472717	CLIP-Seq	24297251	Unspecified		LINC01224
hsa-mir-4436a	MIMAT0018952	LINC00662	148189	CLIP-Seq	24297251	Unspecified		LINC00662
hsa-mir-4436a	MIMAT0018952	TMEM147-AS1	100506469	CLIP-Seq	24297251	Unspecified		TMEM147-AS1
hsa-mir-4436a	MIMAT0018952	LINC00261	140828	CLIP-Seq	24297251	Unspecified		LINC00261
hsa-mir-4436a	MIMAT0018952	SNHG17	388796	CLIP-Seq	24297251	Unspecified		SNHG17
hsa-mir-4436a	MIMAT0018952	SNHG11	128439	CLIP-Seq	24297251	Unspecified		SNHG11
hsa-mir-4436a	MIMAT0018952	ZFAS1	441951	CLIP-Seq	24297251	Unspecified		ZFAS1
hsa-mir-4436a	MIMAT0018952	C20orf197	284756	CLIP-Seq	24297251	Unspecified		C20orf197
hsa-mir-4436a	MIMAT0018952	MCM3AP-AS1	114044	CLIP-Seq	24297251	Unspecified		MCM3AP-AS1
hsa-mir-4436a	MIMAT0018952	THAP7-AS1	439931	CLIP-Seq	24297251	Unspecified		THAP7-AS1
hsa-mir-4436a	MIMAT0018952	GUSBP11	91316	CLIP-Seq	24297251	Unspecified		GUSBP11
hsa-mir-4436a	MIMAT0018952	LINC01521	54944	CLIP-Seq	24297251	Unspecified		LINC01521
hsa-mir-4436a	MIMAT0018952	MIRLET7BHG	400931	CLIP-Seq	24297251	Unspecified		MIRLET7BHG
hsa-mir-4436a	MIMAT0018952	XIST	7503	CLIP-Seq	24297251	Unspecified		XIST
hsa-mir-4436a	MIMAT0018952	LINC00894	100272228	CLIP-Seq	24297251	Unspecified		LINC00894
hsa-mir-4525	MIMAT0019064	PCBP1-AS1	400960	CLIP-Seq	24297251	Unspecified		PCBP1-AS1
hsa-mir-4525	MIMAT0019064	LBX2-AS1	151534	CLIP-Seq	24297251	Unspecified		LBX2-AS1
hsa-mir-4525	MIMAT0019064	MIR4435-2HG	541471	CLIP-Seq	24297251	Unspecified		MIR4435-2HG
hsa-mir-4525	MIMAT0019064	SH3BP5-AS1	100505696	CLIP-Seq	24297251	Unspecified		SH3BP5-AS1
hsa-mir-4525	MIMAT0019064	SLC9A3-AS1	100288152	CLIP-Seq	24297251	Unspecified		SLC9A3-AS1
hsa-mir-4525	MIMAT0019064	LINC01184	644873	CLIP-Seq	24297251	Unspecified		LINC01184
hsa-mir-4525	MIMAT0019064	MAGI2-AS3	100505881	CLIP-Seq	24297251	Unspecified		MAGI2-AS3
hsa-mir-4525	MIMAT0019064	KCNQ1OT1	10984	CLIP-Seq	24297251	Unspecified		KCNQ1OT1
hsa-mir-4525	MIMAT0019064	LINC00294	283267	CLIP-Seq	24297251	Unspecified		LINC00294
hsa-mir-4525	MIMAT0019064	NEAT1	283131	CLIP-Seq	24297251	Unspecified		NEAT1
hsa-mir-4525	MIMAT0019064	KIRREL3-AS3	283165	CLIP-Seq	24297251	Unspecified		KIRREL3-AS3
hsa-mir-4525	MIMAT0019064	C1RL-AS1	283314	CLIP-Seq	24297251	Unspecified		C1RL-AS1
hsa-mir-4525	MIMAT0019064	HELLPAR	101101692	CLIP-Seq	24297251	Unspecified		HELLPAR
hsa-mir-4525	MIMAT0019064	LINC00943	100507206	CLIP-Seq	24297251	Unspecified		LINC00943
hsa-mir-4525	MIMAT0019064	FZD10-AS1	440119	CLIP-Seq	24297251	Unspecified		FZD10-AS1
hsa-mir-4525	MIMAT0019064	LINC00641	283624	CLIP-Seq	24297251	Unspecified		LINC00641
hsa-mir-4525	MIMAT0019064	SPINT1-AS1	102724362	CLIP-Seq	24297251	Unspecified		SPINT1-AS1
hsa-mir-4525	MIMAT0019064	OIP5-AS1	729082	CLIP-Seq	24297251	Unspecified		OIP5-AS1
hsa-mir-4525	MIMAT0019064	GABPB1-IT1	55056	CLIP-Seq	24297251	Unspecified		GABPB1-IT1
hsa-mir-4525	MIMAT0019064	IQCH-AS1	100506686	CLIP-Seq	24297251	Unspecified		IQCH-AS1
hsa-mir-4525	MIMAT0019064	MIR497HG	100506755	CLIP-Seq	24297251	Unspecified		MIR497HG
hsa-mir-4525	MIMAT0019064	SNHG20	654434	CLIP-Seq	24297251	Unspecified		SNHG20
hsa-mir-4525	MIMAT0019064	TMEM147-AS1	100506469	CLIP-Seq	24297251	Unspecified		TMEM147-AS1
hsa-mir-4525	MIMAT0019064	LINC00665	100506930	CLIP-Seq	24297251	Unspecified		LINC00665
hsa-mir-4525	MIMAT0019064	MCM3AP-AS1	114044	CLIP-Seq	24297251	Unspecified		MCM3AP-AS1
hsa-mir-4525	MIMAT0019064	LINC01278	92249	CLIP-Seq	24297251	Unspecified		LINC01278
hsa-mir-4525	MIMAT0019064	XIST	7503	CLIP-Seq	24297251	Unspecified		XIST
hsa-mir-4640-3p	MIMAT0019700	ADAMTSL4-AS1	574406	CLIP-Seq	24297251	Unspecified		ADAMTSL4-AS1
hsa-mir-4640-3p	MIMAT0019700	GAS5	60674	CLIP-Seq	24297251	Unspecified		GAS5
hsa-mir-4640-3p	MIMAT0019700	MIR29B2CHG	100128537	CLIP-Seq	24297251	Unspecified		MIR29B2CHG
hsa-mir-4640-3p	MIMAT0019700	LINC01087	101927994	CLIP-Seq	24297251	Unspecified		LINC01087
hsa-mir-4640-3p	MIMAT0019700	LIFR-AS1	100506495	CLIP-Seq	24297251	Unspecified		LIFR-AS1
hsa-mir-4640-3p	MIMAT0019700	HCP5	10866	CLIP-Seq	24297251	Unspecified		HCP5
hsa-mir-4640-3p	MIMAT0019700	HOTAIRM1	100506311	CLIP-Seq	24297251	Unspecified		HOTAIRM1
hsa-mir-4640-3p	MIMAT0019700	HOTTIP	100316868	CLIP-Seq	24297251	Unspecified		HOTTIP
hsa-mir-4640-3p	MIMAT0019700	PRKAG2-AS1	100505483	CLIP-Seq	24297251	Unspecified		PRKAG2-AS1
hsa-mir-4640-3p	MIMAT0019700	OTUD6B-AS1	100506365	CLIP-Seq	24297251	Unspecified		OTUD6B-AS1
hsa-mir-4640-3p	MIMAT0019700	MIR600HG	81571	CLIP-Seq	24297251	Unspecified		MIR600HG
hsa-mir-4640-3p	MIMAT0019700	LINC00963	100506190	CLIP-Seq	24297251	Unspecified		LINC00963
hsa-mir-4640-3p	MIMAT0019700	ARRDC1-AS1	85026	CLIP-Seq	24297251	Unspecified		ARRDC1-AS1
hsa-mir-4640-3p	MIMAT0019700	H19	283120	CLIP-Seq	24297251	Unspecified		H19
hsa-mir-4640-3p	MIMAT0019700	KCNQ1OT1	10984	CLIP-Seq	24297251	Unspecified		KCNQ1OT1
hsa-mir-4640-3p	MIMAT0019700	MALAT1	378938	CLIP-Seq	24297251	Unspecified		MALAT1
hsa-mir-4640-3p	MIMAT0019700	LINC00943	100507206	CLIP-Seq	24297251	Unspecified		LINC00943
hsa-mir-4640-3p	MIMAT0019700	LINC01070	101928698	CLIP-Seq	24297251	Unspecified		LINC01070
hsa-mir-4640-3p	MIMAT0019700	VASH1-AS1	100506603	CLIP-Seq	24297251	Unspecified		VASH1-AS1
hsa-mir-4640-3p	MIMAT0019700	MEG3	55384	CLIP-Seq	24297251	Unspecified		MEG3
hsa-mir-4640-3p	MIMAT0019700	SLX1B-SULT1A4	100526831	CLIP-Seq	24297251	Unspecified		SLX1B-SULT1A4
hsa-mir-4640-3p	MIMAT0019700	SLX1A-SULT1A3	100526830	CLIP-Seq	24297251	Unspecified		SLX1A-SULT1A3
hsa-mir-4640-3p	MIMAT0019700	LINC01630	100287225	CLIP-Seq	24297251	Unspecified		LINC01630
hsa-mir-4640-3p	MIMAT0019700	TMEM147-AS1	100506469	CLIP-Seq	24297251	Unspecified		TMEM147-AS1
hsa-mir-4640-3p	MIMAT0019700	ZFAS1	441951	CLIP-Seq	24297251	Unspecified		ZFAS1
hsa-mir-4640-3p	MIMAT0019700	LINC00313	114038	CLIP-Seq	24297251	Unspecified		LINC00313
hsa-mir-4640-3p	MIMAT0019700	LINC01669	102724354	CLIP-Seq	24297251	Unspecified		LINC01669
hsa-mir-4640-3p	MIMAT0019700	LINC01278	92249	CLIP-Seq	24297251	Unspecified		LINC01278
hsa-mir-4640-3p	MIMAT0019700	XIST	7503	CLIP-Seq	24297251	Unspecified		XIST
hsa-mir-4644	MIMAT0019704	PRKCZ-AS1	100506504	CLIP-Seq	24297251	Unspecified		PRKCZ-AS1
hsa-mir-4644	MIMAT0019704	KDM4A-AS1	100132774	CLIP-Seq	24297251	Unspecified		KDM4A-AS1
hsa-mir-4644	MIMAT0019704	MIR137HG	400765	CLIP-Seq	24297251	Unspecified		MIR137HG
hsa-mir-4644	MIMAT0019704	GAS5	60674	CLIP-Seq	24297251	Unspecified		GAS5
hsa-mir-4644	MIMAT0019704	PCAT6	100506696	CLIP-Seq	24297251	Unspecified		PCAT6
hsa-mir-4644	MIMAT0019704	BLACAT1	101669762	CLIP-Seq	24297251	Unspecified		BLACAT1
hsa-mir-4644	MIMAT0019704	MIR29B2CHG	100128537	CLIP-Seq	24297251	Unspecified		MIR29B2CHG
hsa-mir-4644	MIMAT0019704	EIPR1-IT1	100874301	CLIP-Seq	24297251	Unspecified		EIPR1-IT1
hsa-mir-4644	MIMAT0019704	DNAJC27-AS1	729723	CLIP-Seq	24297251	Unspecified		DNAJC27-AS1
hsa-mir-4644	MIMAT0019704	LINC02245	400958	CLIP-Seq	24297251	Unspecified		LINC02245
hsa-mir-4644	MIMAT0019704	HAGLR	401022	CLIP-Seq	24297251	Unspecified		HAGLR
hsa-mir-4644	MIMAT0019704	TTN-AS1	100506866	CLIP-Seq	24297251	Unspecified		TTN-AS1
hsa-mir-4644	MIMAT0019704	THUMPD3-AS1	440944	CLIP-Seq	24297251	Unspecified		THUMPD3-AS1
hsa-mir-4644	MIMAT0019704	LINC00852	84657	CLIP-Seq	24297251	Unspecified		LINC00852
hsa-mir-4644	MIMAT0019704	LINC00887	100131551	CLIP-Seq	24297251	Unspecified		LINC00887
hsa-mir-4644	MIMAT0019704	DANCR	57291	CLIP-Seq	24297251	Unspecified		DANCR
hsa-mir-4644	MIMAT0019704	WDFY3-AS2	404201	CLIP-Seq	24297251	Unspecified		WDFY3-AS2
hsa-mir-4644	MIMAT0019704	FAM160A1-DT	105377486	CLIP-Seq	24297251	Unspecified		FAM160A1-DT
hsa-mir-4644	MIMAT0019704	EXOC3-AS1	116349	CLIP-Seq	24297251	Unspecified		EXOC3-AS1
hsa-mir-4644	MIMAT0019704	HCG18	414777	CLIP-Seq	24297251	Unspecified		HCG18
hsa-mir-4644	MIMAT0019704	LINC00174	285908	CLIP-Seq	24297251	Unspecified		LINC00174
hsa-mir-4644	MIMAT0019704	SND1-IT1	27099	CLIP-Seq	24297251	Unspecified		SND1-IT1
hsa-mir-4644	MIMAT0019704	NDUFB2-AS1	100134713	CLIP-Seq	24297251	Unspecified		NDUFB2-AS1
hsa-mir-4644	MIMAT0019704	PVT1	5820	CLIP-Seq	24297251	Unspecified		PVT1
hsa-mir-4644	MIMAT0019704	PEG13	359809	CLIP-Seq	24297251	Unspecified		PEG13
hsa-mir-4644	MIMAT0019704	ZEB1-AS1	220930	CLIP-Seq	24297251	Unspecified		ZEB1-AS1
hsa-mir-4644	MIMAT0019704	NUTM2B-AS1	101060691	CLIP-Seq	24297251	Unspecified		NUTM2B-AS1
hsa-mir-4644	MIMAT0019704	KCNQ1OT1	10984	CLIP-Seq	24297251	Unspecified		KCNQ1OT1
hsa-mir-4644	MIMAT0019704	LINC00958	100506305	CLIP-Seq	24297251	Unspecified		LINC00958
hsa-mir-4644	MIMAT0019704	NEAT1	283131	CLIP-Seq	24297251	Unspecified		NEAT1
hsa-mir-4644	MIMAT0019704	MALAT1	378938	CLIP-Seq	24297251	Unspecified		MALAT1
hsa-mir-4644	MIMAT0019704	FAM66C	440078	CLIP-Seq	24297251	Unspecified		FAM66C
hsa-mir-4644	MIMAT0019704	HELLPAR	101101692	CLIP-Seq	24297251	Unspecified		HELLPAR
hsa-mir-4644	MIMAT0019704	ZFHX2-AS1	109729160	CLIP-Seq	24297251	Unspecified		ZFHX2-AS1
hsa-mir-4644	MIMAT0019704	LINC01588	283551	CLIP-Seq	24297251	Unspecified		LINC01588
hsa-mir-4644	MIMAT0019704	LINC02288	283575	CLIP-Seq	24297251	Unspecified		LINC02288
hsa-mir-4644	MIMAT0019704	LINC00638	196872	CLIP-Seq	24297251	Unspecified		LINC00638
hsa-mir-4644	MIMAT0019704	SNHG14	104472715	CLIP-Seq	24297251	Unspecified		SNHG14
hsa-mir-4644	MIMAT0019704	ARHGAP11B	89839	CLIP-Seq	24297251	Unspecified		ARHGAP11B
hsa-mir-4644	MIMAT0019704	GABPB1-IT1	55056	CLIP-Seq	24297251	Unspecified		GABPB1-IT1
hsa-mir-4644	MIMAT0019704	GABPB1-AS1	100129387	CLIP-Seq	24297251	Unspecified		GABPB1-AS1
hsa-mir-4644	MIMAT0019704	NPTN-IT1	101241892	CLIP-Seq	24297251	Unspecified		NPTN-IT1
hsa-mir-4644	MIMAT0019704	MIR9-3HG	254559	CLIP-Seq	24297251	Unspecified		MIR9-3HG
hsa-mir-4644	MIMAT0019704	COX10-AS1	100874058	CLIP-Seq	24297251	Unspecified		COX10-AS1
hsa-mir-4644	MIMAT0019704	LINC00910	100130581	CLIP-Seq	24297251	Unspecified		LINC00910
hsa-mir-4644	MIMAT0019704	ASB16-AS1	339201	CLIP-Seq	24297251	Unspecified		ASB16-AS1
hsa-mir-4644	MIMAT0019704	TBC1D3P1-DHX40P1	653645	CLIP-Seq	24297251	Unspecified		TBC1D3P1-DHX40P1
hsa-mir-4644	MIMAT0019704	PRR29-AS1	400612	CLIP-Seq	24297251	Unspecified		PRR29-AS1
hsa-mir-4644	MIMAT0019704	ZNF561-AS1	284385	CLIP-Seq	24297251	Unspecified		ZNF561-AS1
hsa-mir-4644	MIMAT0019704	UCA1	652995	CLIP-Seq	24297251	Unspecified		UCA1
hsa-mir-4644	MIMAT0019704	SCGB1B2P	643719	CLIP-Seq	24297251	Unspecified		SCGB1B2P
hsa-mir-4644	MIMAT0019704	LIPE-AS1	100996307	CLIP-Seq	24297251	Unspecified		LIPE-AS1
hsa-mir-4644	MIMAT0019704	LINC00261	140828	CLIP-Seq	24297251	Unspecified		LINC00261
hsa-mir-4644	MIMAT0019704	ZNF337-AS1	102724826	CLIP-Seq	24297251	Unspecified		ZNF337-AS1
hsa-mir-4644	MIMAT0019704	MIR663AHG	284801	CLIP-Seq	24297251	Unspecified		MIR663AHG
hsa-mir-4644	MIMAT0019704	KCNK15-AS1	106144538	CLIP-Seq	24297251	Unspecified		KCNK15-AS1
hsa-mir-4644	MIMAT0019704	BRWD1-IT1	106480743	CLIP-Seq	24297251	Unspecified		BRWD1-IT1
hsa-mir-4644	MIMAT0019704	LINC01679	101928399	CLIP-Seq	24297251	Unspecified		LINC01679
hsa-mir-4644	MIMAT0019704	LINC01547	84536	CLIP-Seq	24297251	Unspecified		LINC01547
hsa-mir-4644	MIMAT0019704	LINC00205	642852	CLIP-Seq	24297251	Unspecified		LINC00205
hsa-mir-4644	MIMAT0019704	TUG1	55000	CLIP-Seq	24297251	Unspecified		TUG1
hsa-mir-4644	MIMAT0019704	ZNF674-AS1	401588	CLIP-Seq	24297251	Unspecified		ZNF674-AS1
hsa-mir-4644	MIMAT0019704	INE1	8552	CLIP-Seq	24297251	Unspecified		INE1
hsa-mir-4644	MIMAT0019704	LINC01278	92249	CLIP-Seq	24297251	Unspecified		LINC01278
hsa-mir-4644	MIMAT0019704	XIST	7503	CLIP-Seq	24297251	Unspecified		XIST
hsa-mir-4644	MIMAT0019704	FTX	100302692	CLIP-Seq	24297251	Unspecified		FTX
hsa-mir-4661-5p	MIMAT0019729	LINC01031	101929184	CLIP-Seq	24297251	Unspecified		LINC01031
hsa-mir-4661-5p	MIMAT0019729	PCBP1-AS1	400960	CLIP-Seq	24297251	Unspecified		PCBP1-AS1
hsa-mir-4661-5p	MIMAT0019729	C9orf106	414318	CLIP-Seq	24297251	Unspecified		C9orf106
hsa-mir-4661-5p	MIMAT0019729	KCTD21-AS1	100289388	CLIP-Seq	24297251	Unspecified		KCTD21-AS1
hsa-mir-4661-5p	MIMAT0019729	LINC02288	283575	CLIP-Seq	24297251	Unspecified		LINC02288
hsa-mir-4661-5p	MIMAT0019729	PWAR6	100506965	CLIP-Seq	24297251	Unspecified		PWAR6
hsa-mir-4661-5p	MIMAT0019729	LINC01578	100507217	CLIP-Seq	24297251	Unspecified		LINC01578
hsa-mir-4661-5p	MIMAT0019729	NORAD	647979	CLIP-Seq	24297251	Unspecified		NORAD
hsa-mir-4661-5p	MIMAT0019729	LINC00895	150185	CLIP-Seq	24297251	Unspecified		LINC00895
hsa-mir-4661-5p	MIMAT0019729	XIST	7503	CLIP-Seq	24297251	Unspecified		XIST
hsa-mir-4676-3p	MIMAT0019759	LINC01140	339524	CLIP-Seq	24297251	Unspecified		LINC01140
hsa-mir-4676-3p	MIMAT0019759	CCDC18-AS1	100131564	CLIP-Seq	24297251	Unspecified		CCDC18-AS1
hsa-mir-4676-3p	MIMAT0019759	LAMTOR5-AS1	101410535	CLIP-Seq	24297251	Unspecified		LAMTOR5-AS1
hsa-mir-4676-3p	MIMAT0019759	GAS5	60674	CLIP-Seq	24297251	Unspecified		GAS5
hsa-mir-4676-3p	MIMAT0019759	LINC01963	150967	CLIP-Seq	24297251	Unspecified		LINC01963
hsa-mir-4676-3p	MIMAT0019759	AGAP1-IT1	100506749	CLIP-Seq	24297251	Unspecified		AGAP1-IT1
hsa-mir-4676-3p	MIMAT0019759	LINC01238	102723927	CLIP-Seq	24297251	Unspecified		LINC01238
hsa-mir-4676-3p	MIMAT0019759	PRICKLE2-AS1	100652759	CLIP-Seq	24297251	Unspecified		PRICKLE2-AS1
hsa-mir-4676-3p	MIMAT0019759	SOX2-OT	347689	CLIP-Seq	24297251	Unspecified		SOX2-OT
hsa-mir-4676-3p	MIMAT0019759	TNK2-AS1	100128262	CLIP-Seq	24297251	Unspecified		TNK2-AS1
hsa-mir-4676-3p	MIMAT0019759	MIR4453HG	54553	CLIP-Seq	24297251	Unspecified		MIR4453HG
hsa-mir-4676-3p	MIMAT0019759	MAGI2-AS3	100505881	CLIP-Seq	24297251	Unspecified		MAGI2-AS3
hsa-mir-4676-3p	MIMAT0019759	STAG3L5P-PVRIG2P-PILRB	101752399	CLIP-Seq	24297251	Unspecified		STAG3L5P-PVRIG2P-PILRB
hsa-mir-4676-3p	MIMAT0019759	OTUD6B-AS1	100506365	CLIP-Seq	24297251	Unspecified		OTUD6B-AS1
hsa-mir-4676-3p	MIMAT0019759	LINC00963	100506190	CLIP-Seq	24297251	Unspecified		LINC00963
hsa-mir-4676-3p	MIMAT0019759	WAC-AS1	220906	CLIP-Seq	24297251	Unspecified		WAC-AS1
hsa-mir-4676-3p	MIMAT0019759	NUTM2B-AS1	101060691	CLIP-Seq	24297251	Unspecified		NUTM2B-AS1
hsa-mir-4676-3p	MIMAT0019759	AGAP11	119385	CLIP-Seq	24297251	Unspecified		AGAP11
hsa-mir-4676-3p	MIMAT0019759	OLMALINC	90271	CLIP-Seq	24297251	Unspecified		OLMALINC
hsa-mir-4676-3p	MIMAT0019759	KCNQ1OT1	10984	CLIP-Seq	24297251	Unspecified		KCNQ1OT1
hsa-mir-4676-3p	MIMAT0019759	NEAT1	283131	CLIP-Seq	24297251	Unspecified		NEAT1
hsa-mir-4676-3p	MIMAT0019759	MALAT1	378938	CLIP-Seq	24297251	Unspecified		MALAT1
hsa-mir-4676-3p	MIMAT0019759	LINC01537	101928555	CLIP-Seq	24297251	Unspecified		LINC01537
hsa-mir-4676-3p	MIMAT0019759	CD27-AS1	678655	CLIP-Seq	24297251	Unspecified		CD27-AS1
hsa-mir-4676-3p	MIMAT0019759	MAPKAPK5-AS1	51275	CLIP-Seq	24297251	Unspecified		MAPKAPK5-AS1
hsa-mir-4676-3p	MIMAT0019759	LINC01089	338799	CLIP-Seq	24297251	Unspecified		LINC01089
hsa-mir-4676-3p	MIMAT0019759	LINC00365	100874146	CLIP-Seq	24297251	Unspecified		LINC00365
hsa-mir-4676-3p	MIMAT0019759	LINC00641	283624	CLIP-Seq	24297251	Unspecified		LINC00641
hsa-mir-4676-3p	MIMAT0019759	G2E3-AS1	105370431	CLIP-Seq	24297251	Unspecified		G2E3-AS1
hsa-mir-4676-3p	MIMAT0019759	LINC01303	101927780	CLIP-Seq	24297251	Unspecified		LINC01303
hsa-mir-4676-3p	MIMAT0019759	OIP5-AS1	729082	CLIP-Seq	24297251	Unspecified		OIP5-AS1
hsa-mir-4676-3p	MIMAT0019759	GABPB1-AS1	100129387	CLIP-Seq	24297251	Unspecified		GABPB1-AS1
hsa-mir-4676-3p	MIMAT0019759	TMC3-AS1	101929655	CLIP-Seq	24297251	Unspecified		TMC3-AS1
hsa-mir-4676-3p	MIMAT0019759	SNHG21	100505616	CLIP-Seq	24297251	Unspecified		SNHG21
hsa-mir-4676-3p	MIMAT0019759	LINC01578	100507217	CLIP-Seq	24297251	Unspecified		LINC01578
hsa-mir-4676-3p	MIMAT0019759	RRN3P2	653390	CLIP-Seq	24297251	Unspecified		RRN3P2
hsa-mir-4676-3p	MIMAT0019759	ASB16-AS1	339201	CLIP-Seq	24297251	Unspecified		ASB16-AS1
hsa-mir-4676-3p	MIMAT0019759	SNHG16	100507246	CLIP-Seq	24297251	Unspecified		SNHG16
hsa-mir-4676-3p	MIMAT0019759	SNHG20	654434	CLIP-Seq	24297251	Unspecified		SNHG20
hsa-mir-4676-3p	MIMAT0019759	SLC14A2-AS1	101927980	CLIP-Seq	24297251	Unspecified		SLC14A2-AS1
hsa-mir-4676-3p	MIMAT0019759	LINC01872	105372444	CLIP-Seq	24297251	Unspecified		LINC01872
hsa-mir-4676-3p	MIMAT0019759	GNAS-AS1	149775	CLIP-Seq	24297251	Unspecified		GNAS-AS1
hsa-mir-4676-3p	MIMAT0019759	LINC00205	642852	CLIP-Seq	24297251	Unspecified		LINC00205
hsa-mir-4676-3p	MIMAT0019759	DUXAP8	503637	CLIP-Seq	24297251	Unspecified		DUXAP8
hsa-mir-4676-3p	MIMAT0019759	XIST	7503	CLIP-Seq	24297251	Unspecified		XIST
hsa-mir-4676-3p	MIMAT0019759	FIRRE	286467	CLIP-Seq	24297251	Unspecified		FIRRE
hsa-mir-4676-3p	MIMAT0019759	MIR503HG	84848	CLIP-Seq	24297251	Unspecified		MIR503HG
hsa-mir-4731-5p	MIMAT0019853	SLFNL1-AS1	100507178	CLIP-Seq	24297251	Unspecified		SLFNL1-AS1
hsa-mir-4731-5p	MIMAT0019853	LAMTOR5-AS1	101410535	CLIP-Seq	24297251	Unspecified		LAMTOR5-AS1
hsa-mir-4731-5p	MIMAT0019853	IPO9-AS1	100873949	CLIP-Seq	24297251	Unspecified		IPO9-AS1
hsa-mir-4731-5p	MIMAT0019853	PCAT6	100506696	CLIP-Seq	24297251	Unspecified		PCAT6
hsa-mir-4731-5p	MIMAT0019853	MIR29B2CHG	100128537	CLIP-Seq	24297251	Unspecified		MIR29B2CHG
hsa-mir-4731-5p	MIMAT0019853	LINC01816	100133985	CLIP-Seq	24297251	Unspecified		LINC01816
hsa-mir-4731-5p	MIMAT0019853	LBX2-AS1	151534	CLIP-Seq	24297251	Unspecified		LBX2-AS1
hsa-mir-4731-5p	MIMAT0019853	LINC01857	102724714	CLIP-Seq	24297251	Unspecified		LINC01857
hsa-mir-4731-5p	MIMAT0019853	LINC01963	150967	CLIP-Seq	24297251	Unspecified		LINC01963
hsa-mir-4731-5p	MIMAT0019853	MUC20-OT1	111753249	CLIP-Seq	24297251	Unspecified		MUC20-OT1
hsa-mir-4731-5p	MIMAT0019853	LINC00885	401109	CLIP-Seq	24297251	Unspecified		LINC00885
hsa-mir-4731-5p	MIMAT0019853	AFAP1-AS1	84740	CLIP-Seq	24297251	Unspecified		AFAP1-AS1
hsa-mir-4731-5p	MIMAT0019853	DANCR	57291	CLIP-Seq	24297251	Unspecified		DANCR
hsa-mir-4731-5p	MIMAT0019853	EXOC3-AS1	116349	CLIP-Seq	24297251	Unspecified		EXOC3-AS1
hsa-mir-4731-5p	MIMAT0019853	SLC9A3-AS1	100288152	CLIP-Seq	24297251	Unspecified		SLC9A3-AS1
hsa-mir-4731-5p	MIMAT0019853	NNT-AS1	100652772	CLIP-Seq	24297251	Unspecified		NNT-AS1
hsa-mir-4731-5p	MIMAT0019853	LINC01184	644873	CLIP-Seq	24297251	Unspecified		LINC01184
hsa-mir-4731-5p	MIMAT0019853	C5orf66-AS1	101927953	CLIP-Seq	24297251	Unspecified		C5orf66-AS1
hsa-mir-4731-5p	MIMAT0019853	TRPC7-AS2	106478968	CLIP-Seq	24297251	Unspecified		TRPC7-AS2
hsa-mir-4731-5p	MIMAT0019853	PRR7-AS1	340037	CLIP-Seq	24297251	Unspecified		PRR7-AS1
hsa-mir-4731-5p	MIMAT0019853	LINC00997	401321	CLIP-Seq	24297251	Unspecified		LINC00997
hsa-mir-4731-5p	MIMAT0019853	POLR2J4	84820	CLIP-Seq	24297251	Unspecified		POLR2J4
hsa-mir-4731-5p	MIMAT0019853	SNHG15	285958	CLIP-Seq	24297251	Unspecified		SNHG15
hsa-mir-4731-5p	MIMAT0019853	LINC00174	285908	CLIP-Seq	24297251	Unspecified		LINC00174
hsa-mir-4731-5p	MIMAT0019853	KMT2E-AS1	100216545	CLIP-Seq	24297251	Unspecified		KMT2E-AS1
hsa-mir-4731-5p	MIMAT0019853	MIR3150BHG	105375650	CLIP-Seq	24297251	Unspecified		MIR3150BHG
hsa-mir-4731-5p	MIMAT0019853	C8orf31	286122	CLIP-Seq	24297251	Unspecified		C8orf31
hsa-mir-4731-5p	MIMAT0019853	MIR600HG	81571	CLIP-Seq	24297251	Unspecified		MIR600HG
hsa-mir-4731-5p	MIMAT0019853	LINC00963	100506190	CLIP-Seq	24297251	Unspecified		LINC00963
hsa-mir-4731-5p	MIMAT0019853	CCDC183-AS1	100131193	CLIP-Seq	24297251	Unspecified		CCDC183-AS1
hsa-mir-4731-5p	MIMAT0019853	C9orf139	401563	CLIP-Seq	24297251	Unspecified		C9orf139
hsa-mir-4731-5p	MIMAT0019853	ARRDC1-AS1	85026	CLIP-Seq	24297251	Unspecified		ARRDC1-AS1
hsa-mir-4731-5p	MIMAT0019853	BMS1P4	729096	CLIP-Seq	24297251	Unspecified		BMS1P4
hsa-mir-4731-5p	MIMAT0019853	NUTM2B-AS1	101060691	CLIP-Seq	24297251	Unspecified		NUTM2B-AS1
hsa-mir-4731-5p	MIMAT0019853	LINC00858	170425	CLIP-Seq	24297251	Unspecified		LINC00858
hsa-mir-4731-5p	MIMAT0019853	ADIRF-AS1	100133190	CLIP-Seq	24297251	Unspecified		ADIRF-AS1
hsa-mir-4731-5p	MIMAT0019853	NUTM2A-AS1	728190	CLIP-Seq	24297251	Unspecified		NUTM2A-AS1
hsa-mir-4731-5p	MIMAT0019853	LINC01164	399827	CLIP-Seq	24297251	Unspecified		LINC01164
hsa-mir-4731-5p	MIMAT0019853	KRTAP5-AS1	338651	CLIP-Seq	24297251	Unspecified		KRTAP5-AS1
hsa-mir-4731-5p	MIMAT0019853	FAM99A	387742	CLIP-Seq	24297251	Unspecified		FAM99A
hsa-mir-4731-5p	MIMAT0019853	H19	283120	CLIP-Seq	24297251	Unspecified		H19
hsa-mir-4731-5p	MIMAT0019853	IGF2-AS	51214	CLIP-Seq	24297251	Unspecified		IGF2-AS
hsa-mir-4731-5p	MIMAT0019853	KCNQ1OT1	10984	CLIP-Seq	24297251	Unspecified		KCNQ1OT1
hsa-mir-4731-5p	MIMAT0019853	NEAT1	283131	CLIP-Seq	24297251	Unspecified		NEAT1
hsa-mir-4731-5p	MIMAT0019853	GRM5-AS1	100873989	CLIP-Seq	24297251	Unspecified		GRM5-AS1
hsa-mir-4731-5p	MIMAT0019853	PGR-AS1	101054525	CLIP-Seq	24297251	Unspecified		PGR-AS1
hsa-mir-4731-5p	MIMAT0019853	SENCR	100507392	CLIP-Seq	24297251	Unspecified		SENCR
hsa-mir-4731-5p	MIMAT0019853	MIR200CHG	105369635	CLIP-Seq	24297251	Unspecified		MIR200CHG
hsa-mir-4731-5p	MIMAT0019853	DDX11-AS1	100506660	CLIP-Seq	24297251	Unspecified		DDX11-AS1
hsa-mir-4731-5p	MIMAT0019853	HOTAIR	100124700	CLIP-Seq	24297251	Unspecified		HOTAIR
hsa-mir-4731-5p	MIMAT0019853	AGAP2-AS1	100130776	CLIP-Seq	24297251	Unspecified		AGAP2-AS1
hsa-mir-4731-5p	MIMAT0019853	TMPO-AS1	100128191	CLIP-Seq	24297251	Unspecified		TMPO-AS1
hsa-mir-4731-5p	MIMAT0019853	HELLPAR	101101692	CLIP-Seq	24297251	Unspecified		HELLPAR
hsa-mir-4731-5p	MIMAT0019853	TPT1-AS1	100190939	CLIP-Seq	24297251	Unspecified		TPT1-AS1
hsa-mir-4731-5p	MIMAT0019853	LINC00641	283624	CLIP-Seq	24297251	Unspecified		LINC00641
hsa-mir-4731-5p	MIMAT0019853	LINC00639	283547	CLIP-Seq	24297251	Unspecified		LINC00639
hsa-mir-4731-5p	MIMAT0019853	LINC02288	283575	CLIP-Seq	24297251	Unspecified		LINC02288
hsa-mir-4731-5p	MIMAT0019853	LINC01146	283587	CLIP-Seq	24297251	Unspecified		LINC01146
hsa-mir-4731-5p	MIMAT0019853	LINC02256	100996255	CLIP-Seq	24297251	Unspecified		LINC02256
hsa-mir-4731-5p	MIMAT0019853	OIP5-AS1	729082	CLIP-Seq	24297251	Unspecified		OIP5-AS1
hsa-mir-4731-5p	MIMAT0019853	LOXL1-AS1	100287616	CLIP-Seq	24297251	Unspecified		LOXL1-AS1
hsa-mir-4731-5p	MIMAT0019853	LINC01578	100507217	CLIP-Seq	24297251	Unspecified		LINC01578
hsa-mir-4731-5p	MIMAT0019853	SNHG9	735301	CLIP-Seq	24297251	Unspecified		SNHG9
hsa-mir-4731-5p	MIMAT0019853	MMP25-AS1	100507419	CLIP-Seq	24297251	Unspecified		MMP25-AS1
hsa-mir-4731-5p	MIMAT0019853	FBXL19-AS1	283932	CLIP-Seq	24297251	Unspecified		FBXL19-AS1
hsa-mir-4731-5p	MIMAT0019853	LINC02139	400548	CLIP-Seq	24297251	Unspecified		LINC02139
hsa-mir-4731-5p	MIMAT0019853	VPS9D1-AS1	100128881	CLIP-Seq	24297251	Unspecified		VPS9D1-AS1
hsa-mir-4731-5p	MIMAT0019853	MIR497HG	100506755	CLIP-Seq	24297251	Unspecified		MIR497HG
hsa-mir-4731-5p	MIMAT0019853	C17orf102	400591	CLIP-Seq	24297251	Unspecified		C17orf102
hsa-mir-4731-5p	MIMAT0019853	RAMP2-AS1	100190938	CLIP-Seq	24297251	Unspecified		RAMP2-AS1
hsa-mir-4731-5p	MIMAT0019853	C17orf82	388407	CLIP-Seq	24297251	Unspecified		C17orf82
hsa-mir-4731-5p	MIMAT0019853	ARHGAP27P1-BPTFP1-KPNA2P3	109286553	CLIP-Seq	24297251	Unspecified		ARHGAP27P1-BPTFP1-KPNA2P3
hsa-mir-4731-5p	MIMAT0019853	TEN1-CDK3	100529145	CLIP-Seq	24297251	Unspecified		TEN1-CDK3
hsa-mir-4731-5p	MIMAT0019853	SNHG16	100507246	CLIP-Seq	24297251	Unspecified		SNHG16
hsa-mir-4731-5p	MIMAT0019853	PARD6G-AS1	100130522	CLIP-Seq	24297251	Unspecified		PARD6G-AS1
hsa-mir-4731-5p	MIMAT0019853	TMEM147-AS1	100506469	CLIP-Seq	24297251	Unspecified		TMEM147-AS1
hsa-mir-4731-5p	MIMAT0019853	DM1-AS	109729182	CLIP-Seq	24297251	Unspecified		DM1-AS
hsa-mir-4731-5p	MIMAT0019853	PTOV1-AS2	101928378	CLIP-Seq	24297251	Unspecified		PTOV1-AS2
hsa-mir-4731-5p	MIMAT0019853	MIR663AHG	284801	CLIP-Seq	24297251	Unspecified		MIR663AHG
hsa-mir-4731-5p	MIMAT0019853	SMIM25	100506115	CLIP-Seq	24297251	Unspecified		SMIM25
hsa-mir-4731-5p	MIMAT0019853	GNAS-AS1	149775	CLIP-Seq	24297251	Unspecified		GNAS-AS1
hsa-mir-4731-5p	MIMAT0019853	PAXBP1-AS1	100506215	CLIP-Seq	24297251	Unspecified		PAXBP1-AS1
hsa-mir-4731-5p	MIMAT0019853	TSPEAR-AS2	114043	CLIP-Seq	24297251	Unspecified		TSPEAR-AS2
hsa-mir-4731-5p	MIMAT0019853	LINC01547	84536	CLIP-Seq	24297251	Unspecified		LINC01547
hsa-mir-4731-5p	MIMAT0019853	MCM3AP-AS1	114044	CLIP-Seq	24297251	Unspecified		MCM3AP-AS1
hsa-mir-4731-5p	MIMAT0019853	DUXAP8	503637	CLIP-Seq	24297251	Unspecified		DUXAP8
hsa-mir-4731-5p	MIMAT0019853	THAP7-AS1	439931	CLIP-Seq	24297251	Unspecified		THAP7-AS1
hsa-mir-4731-5p	MIMAT0019853	GUSBP11	91316	CLIP-Seq	24297251	Unspecified		GUSBP11
hsa-mir-4731-5p	MIMAT0019853	LINC01521	54944	CLIP-Seq	24297251	Unspecified		LINC01521
hsa-mir-4731-5p	MIMAT0019853	OGFRP1	388906	CLIP-Seq	24297251	Unspecified		OGFRP1
hsa-mir-4731-5p	MIMAT0019853	INE1	8552	CLIP-Seq	24297251	Unspecified		INE1
hsa-mir-4731-5p	MIMAT0019853	XIST	7503	CLIP-Seq	24297251	Unspecified		XIST
hsa-mir-4739	MIMAT0019868	NFYC-AS1	100130557	CLIP-Seq	24297251	Unspecified		NFYC-AS1
hsa-mir-4739	MIMAT0019868	LINC01115	339822	CLIP-Seq	24297251	Unspecified		LINC01115
hsa-mir-4739	MIMAT0019868	CYP1B1-AS1	285154	CLIP-Seq	24297251	Unspecified		CYP1B1-AS1
hsa-mir-4739	MIMAT0019868	THUMPD3-AS1	440944	CLIP-Seq	24297251	Unspecified		THUMPD3-AS1
hsa-mir-4739	MIMAT0019868	ZBTB11-AS1	100009676	CLIP-Seq	24297251	Unspecified		ZBTB11-AS1
hsa-mir-4739	MIMAT0019868	LINC00885	401109	CLIP-Seq	24297251	Unspecified		LINC00885
hsa-mir-4739	MIMAT0019868	NOP14-AS1	317648	CLIP-Seq	24297251	Unspecified		NOP14-AS1
hsa-mir-4739	MIMAT0019868	SLC9A3-AS1	100288152	CLIP-Seq	24297251	Unspecified		SLC9A3-AS1
hsa-mir-4739	MIMAT0019868	HCG18	414777	CLIP-Seq	24297251	Unspecified		HCG18
hsa-mir-4739	MIMAT0019868	HCG17	414778	CLIP-Seq	24297251	Unspecified		HCG17
hsa-mir-4739	MIMAT0019868	SNHG15	285958	CLIP-Seq	24297251	Unspecified		SNHG15
hsa-mir-4739	MIMAT0019868	STAG3L5P-PVRIG2P-PILRB	101752399	CLIP-Seq	24297251	Unspecified		STAG3L5P-PVRIG2P-PILRB
hsa-mir-4739	MIMAT0019868	KMT2E-AS1	100216545	CLIP-Seq	24297251	Unspecified		KMT2E-AS1
hsa-mir-4739	MIMAT0019868	LINC01006	100506380	CLIP-Seq	24297251	Unspecified		LINC01006
hsa-mir-4739	MIMAT0019868	PEG13	359809	CLIP-Seq	24297251	Unspecified		PEG13
hsa-mir-4739	MIMAT0019868	LINC01503	100506119	CLIP-Seq	24297251	Unspecified		LINC01503
hsa-mir-4739	MIMAT0019868	LINC00963	100506190	CLIP-Seq	24297251	Unspecified		LINC00963
hsa-mir-4739	MIMAT0019868	SNHG7	84973	CLIP-Seq	24297251	Unspecified		SNHG7
hsa-mir-4739	MIMAT0019868	CCDC183-AS1	100131193	CLIP-Seq	24297251	Unspecified		CCDC183-AS1
hsa-mir-4739	MIMAT0019868	ARRDC1-AS1	85026	CLIP-Seq	24297251	Unspecified		ARRDC1-AS1
hsa-mir-4739	MIMAT0019868	ZEB1-AS1	220930	CLIP-Seq	24297251	Unspecified		ZEB1-AS1
hsa-mir-4739	MIMAT0019868	NUTM2B-AS1	101060691	CLIP-Seq	24297251	Unspecified		NUTM2B-AS1
hsa-mir-4739	MIMAT0019868	ADIRF-AS1	100133190	CLIP-Seq	24297251	Unspecified		ADIRF-AS1
hsa-mir-4739	MIMAT0019868	OLMALINC	90271	CLIP-Seq	24297251	Unspecified		OLMALINC
hsa-mir-4739	MIMAT0019868	KRTAP5-AS1	338651	CLIP-Seq	24297251	Unspecified		KRTAP5-AS1
hsa-mir-4739	MIMAT0019868	H19	283120	CLIP-Seq	24297251	Unspecified		H19
hsa-mir-4739	MIMAT0019868	KCNQ1OT1	10984	CLIP-Seq	24297251	Unspecified		KCNQ1OT1
hsa-mir-4739	MIMAT0019868	SBF2-AS1	283104	CLIP-Seq	24297251	Unspecified		SBF2-AS1
hsa-mir-4739	MIMAT0019868	LINC00294	283267	CLIP-Seq	24297251	Unspecified		LINC00294
hsa-mir-4739	MIMAT0019868	NEAT1	283131	CLIP-Seq	24297251	Unspecified		NEAT1
hsa-mir-4739	MIMAT0019868	MALAT1	378938	CLIP-Seq	24297251	Unspecified		MALAT1
hsa-mir-4739	MIMAT0019868	KIRREL3-AS3	283165	CLIP-Seq	24297251	Unspecified		KIRREL3-AS3
hsa-mir-4739	MIMAT0019868	AGAP2-AS1	100130776	CLIP-Seq	24297251	Unspecified		AGAP2-AS1
hsa-mir-4739	MIMAT0019868	ZFHX2-AS1	109729160	CLIP-Seq	24297251	Unspecified		ZFHX2-AS1
hsa-mir-4739	MIMAT0019868	VASH1-AS1	100506603	CLIP-Seq	24297251	Unspecified		VASH1-AS1
hsa-mir-4739	MIMAT0019868	LINC02288	283575	CLIP-Seq	24297251	Unspecified		LINC02288
hsa-mir-4739	MIMAT0019868	DICER1-AS1	400242	CLIP-Seq	24297251	Unspecified		DICER1-AS1
hsa-mir-4739	MIMAT0019868	LINC00638	196872	CLIP-Seq	24297251	Unspecified		LINC00638
hsa-mir-4739	MIMAT0019868	SNHG14	104472715	CLIP-Seq	24297251	Unspecified		SNHG14
hsa-mir-4739	MIMAT0019868	OIP5-AS1	729082	CLIP-Seq	24297251	Unspecified		OIP5-AS1
hsa-mir-4739	MIMAT0019868	LINC00052	145978	CLIP-Seq	24297251	Unspecified		LINC00052
hsa-mir-4739	MIMAT0019868	LINC00514	283875	CLIP-Seq	24297251	Unspecified		LINC00514
hsa-mir-4739	MIMAT0019868	MMP25-AS1	100507419	CLIP-Seq	24297251	Unspecified		MMP25-AS1
hsa-mir-4739	MIMAT0019868	ZNF213-AS1	100507458	CLIP-Seq	24297251	Unspecified		ZNF213-AS1
hsa-mir-4739	MIMAT0019868	FBXL19-AS1	283932	CLIP-Seq	24297251	Unspecified		FBXL19-AS1
hsa-mir-4739	MIMAT0019868	LINC00922	283867	CLIP-Seq	24297251	Unspecified		LINC00922
hsa-mir-4739	MIMAT0019868	LINC01572	101927957	CLIP-Seq	24297251	Unspecified		LINC01572
hsa-mir-4739	MIMAT0019868	FENDRR	400550	CLIP-Seq	24297251	Unspecified		FENDRR
hsa-mir-4739	MIMAT0019868	VPS9D1-AS1	100128881	CLIP-Seq	24297251	Unspecified		VPS9D1-AS1
hsa-mir-4739	MIMAT0019868	LINC00910	100130581	CLIP-Seq	24297251	Unspecified		LINC00910
hsa-mir-4739	MIMAT0019868	ASB16-AS1	339201	CLIP-Seq	24297251	Unspecified		ASB16-AS1
hsa-mir-4739	MIMAT0019868	RUNDC3A-AS1	101926996	CLIP-Seq	24297251	Unspecified		RUNDC3A-AS1
hsa-mir-4739	MIMAT0019868	LINC00511	400619	CLIP-Seq	24297251	Unspecified		LINC00511
hsa-mir-4739	MIMAT0019868	LINC01979	101928766	CLIP-Seq	24297251	Unspecified		LINC01979
hsa-mir-4739	MIMAT0019868	TYMSOS	494514	CLIP-Seq	24297251	Unspecified		TYMSOS
hsa-mir-4739	MIMAT0019868	TMEM147-AS1	100506469	CLIP-Seq	24297251	Unspecified		TMEM147-AS1
hsa-mir-4739	MIMAT0019868	LIPE-AS1	100996307	CLIP-Seq	24297251	Unspecified		LIPE-AS1
hsa-mir-4739	MIMAT0019868	SNHG17	388796	CLIP-Seq	24297251	Unspecified		SNHG17
hsa-mir-4739	MIMAT0019868	LINC00163	727699	CLIP-Seq	24297251	Unspecified		LINC00163
hsa-mir-4739	MIMAT0019868	LINC01521	54944	CLIP-Seq	24297251	Unspecified		LINC01521
hsa-mir-4739	MIMAT0019868	LINC01278	92249	CLIP-Seq	24297251	Unspecified		LINC01278
hsa-mir-4739	MIMAT0019868	XIST	7503	CLIP-Seq	24297251	Unspecified		XIST
hsa-mir-4784	MIMAT0019948	PRKCZ-AS1	100506504	CLIP-Seq	24297251	Unspecified		PRKCZ-AS1
hsa-mir-4784	MIMAT0019948	PINK1-AS	100861548	CLIP-Seq	24297251	Unspecified		PINK1-AS
hsa-mir-4784	MIMAT0019948	HIPK1-AS1	101928846	CLIP-Seq	24297251	Unspecified		HIPK1-AS1
hsa-mir-4784	MIMAT0019948	LINC01133	100505633	CLIP-Seq	24297251	Unspecified		LINC01133
hsa-mir-4784	MIMAT0019948	IPO9-AS1	100873949	CLIP-Seq	24297251	Unspecified		IPO9-AS1
hsa-mir-4784	MIMAT0019948	PCAT6	100506696	CLIP-Seq	24297251	Unspecified		PCAT6
hsa-mir-4784	MIMAT0019948	MIR29B2CHG	100128537	CLIP-Seq	24297251	Unspecified		MIR29B2CHG
hsa-mir-4784	MIMAT0019948	CYP1B1-AS1	285154	CLIP-Seq	24297251	Unspecified		CYP1B1-AS1
hsa-mir-4784	MIMAT0019948	LBX2-AS1	151534	CLIP-Seq	24297251	Unspecified		LBX2-AS1
hsa-mir-4784	MIMAT0019948	STARD7-AS1	285033	CLIP-Seq	24297251	Unspecified		STARD7-AS1
hsa-mir-4784	MIMAT0019948	PAX8-AS1	654433	CLIP-Seq	24297251	Unspecified		PAX8-AS1
hsa-mir-4784	MIMAT0019948	HAGLR	401022	CLIP-Seq	24297251	Unspecified		HAGLR
hsa-mir-4784	MIMAT0019948	LINC01238	102723927	CLIP-Seq	24297251	Unspecified		LINC01238
hsa-mir-4784	MIMAT0019948	LMCD1-AS1	100288428	CLIP-Seq	24297251	Unspecified		LMCD1-AS1
hsa-mir-4784	MIMAT0019948	LINC00852	84657	CLIP-Seq	24297251	Unspecified		LINC00852
hsa-mir-4784	MIMAT0019948	PSMD6-AS2	100507062	CLIP-Seq	24297251	Unspecified		PSMD6-AS2
hsa-mir-4784	MIMAT0019948	LINC00887	100131551	CLIP-Seq	24297251	Unspecified		LINC00887
hsa-mir-4784	MIMAT0019948	LINC00885	401109	CLIP-Seq	24297251	Unspecified		LINC00885
hsa-mir-4784	MIMAT0019948	WDFY3-AS2	404201	CLIP-Seq	24297251	Unspecified		WDFY3-AS2
hsa-mir-4784	MIMAT0019948	SCAMP1-AS1	728769	CLIP-Seq	24297251	Unspecified		SCAMP1-AS1
hsa-mir-4784	MIMAT0019948	TRIM52-AS1	100507602	CLIP-Seq	24297251	Unspecified		TRIM52-AS1
hsa-mir-4784	MIMAT0019948	HCP5	10866	CLIP-Seq	24297251	Unspecified		HCP5
hsa-mir-4784	MIMAT0019948	LINC00472	79940	CLIP-Seq	24297251	Unspecified		LINC00472
hsa-mir-4784	MIMAT0019948	STAG3L5P-PVRIG2P-PILRB	101752399	CLIP-Seq	24297251	Unspecified		STAG3L5P-PVRIG2P-PILRB
hsa-mir-4784	MIMAT0019948	EXTL3-AS1	101929402	CLIP-Seq	24297251	Unspecified		EXTL3-AS1
hsa-mir-4784	MIMAT0019948	RNF139-AS1	101927612	CLIP-Seq	24297251	Unspecified		RNF139-AS1
hsa-mir-4784	MIMAT0019948	CASC19	103021165	CLIP-Seq	24297251	Unspecified		CASC19
hsa-mir-4784	MIMAT0019948	PEG13	359809	CLIP-Seq	24297251	Unspecified		PEG13
hsa-mir-4784	MIMAT0019948	MIR600HG	81571	CLIP-Seq	24297251	Unspecified		MIR600HG
hsa-mir-4784	MIMAT0019948	LINC00963	100506190	CLIP-Seq	24297251	Unspecified		LINC00963
hsa-mir-4784	MIMAT0019948	SNHG7	84973	CLIP-Seq	24297251	Unspecified		SNHG7
hsa-mir-4784	MIMAT0019948	ARRDC1-AS1	85026	CLIP-Seq	24297251	Unspecified		ARRDC1-AS1
hsa-mir-4784	MIMAT0019948	ZMIZ1-AS1	283050	CLIP-Seq	24297251	Unspecified		ZMIZ1-AS1
hsa-mir-4784	MIMAT0019948	ADIRF-AS1	100133190	CLIP-Seq	24297251	Unspecified		ADIRF-AS1
hsa-mir-4784	MIMAT0019948	IGF2-AS	51214	CLIP-Seq	24297251	Unspecified		IGF2-AS
hsa-mir-4784	MIMAT0019948	KCNQ1OT1	10984	CLIP-Seq	24297251	Unspecified		KCNQ1OT1
hsa-mir-4784	MIMAT0019948	NEAT1	283131	CLIP-Seq	24297251	Unspecified		NEAT1
hsa-mir-4784	MIMAT0019948	TMPO-AS1	100128191	CLIP-Seq	24297251	Unspecified		TMPO-AS1
hsa-mir-4784	MIMAT0019948	G2E3-AS1	105370431	CLIP-Seq	24297251	Unspecified		G2E3-AS1
hsa-mir-4784	MIMAT0019948	LINC02288	283575	CLIP-Seq	24297251	Unspecified		LINC02288
hsa-mir-4784	MIMAT0019948	IQCH-AS1	100506686	CLIP-Seq	24297251	Unspecified		IQCH-AS1
hsa-mir-4784	MIMAT0019948	NPTN-IT1	101241892	CLIP-Seq	24297251	Unspecified		NPTN-IT1
hsa-mir-4784	MIMAT0019948	MIR9-3HG	254559	CLIP-Seq	24297251	Unspecified		MIR9-3HG
hsa-mir-4784	MIMAT0019948	SNHG9	735301	CLIP-Seq	24297251	Unspecified		SNHG9
hsa-mir-4784	MIMAT0019948	MMP25-AS1	100507419	CLIP-Seq	24297251	Unspecified		MMP25-AS1
hsa-mir-4784	MIMAT0019948	COX10-AS1	100874058	CLIP-Seq	24297251	Unspecified		COX10-AS1
hsa-mir-4784	MIMAT0019948	RUNDC3A-AS1	101926996	CLIP-Seq	24297251	Unspecified		RUNDC3A-AS1
hsa-mir-4784	MIMAT0019948	SNHG20	654434	CLIP-Seq	24297251	Unspecified		SNHG20
hsa-mir-4784	MIMAT0019948	LINC01630	100287225	CLIP-Seq	24297251	Unspecified		LINC01630
hsa-mir-4784	MIMAT0019948	TMEM147-AS1	100506469	CLIP-Seq	24297251	Unspecified		TMEM147-AS1
hsa-mir-4784	MIMAT0019948	LINC00665	100506930	CLIP-Seq	24297251	Unspecified		LINC00665
hsa-mir-4784	MIMAT0019948	LIPE-AS1	100996307	CLIP-Seq	24297251	Unspecified		LIPE-AS1
hsa-mir-4784	MIMAT0019948	ZNF337-AS1	102724826	CLIP-Seq	24297251	Unspecified		ZNF337-AS1
hsa-mir-4784	MIMAT0019948	MIR663AHG	284801	CLIP-Seq	24297251	Unspecified		MIR663AHG
hsa-mir-4784	MIMAT0019948	SNHG11	128439	CLIP-Seq	24297251	Unspecified		SNHG11
hsa-mir-4784	MIMAT0019948	DSCAM-AS1	100506492	CLIP-Seq	24297251	Unspecified		DSCAM-AS1
hsa-mir-4784	MIMAT0019948	LINC00205	642852	CLIP-Seq	24297251	Unspecified		LINC00205
hsa-mir-4784	MIMAT0019948	TUG1	55000	CLIP-Seq	24297251	Unspecified		TUG1
hsa-mir-4784	MIMAT0019948	LARGE-IT1	100874331	CLIP-Seq	24297251	Unspecified		LARGE-IT1
hsa-mir-4784	MIMAT0019948	MIRLET7BHG	400931	CLIP-Seq	24297251	Unspecified		MIRLET7BHG
hsa-mir-4784	MIMAT0019948	LINC01278	92249	CLIP-Seq	24297251	Unspecified		LINC01278
hsa-mir-4784	MIMAT0019948	XIST	7503	CLIP-Seq	24297251	Unspecified		XIST
hsa-mir-4784	MIMAT0019948	FTX	100302692	CLIP-Seq	24297251	Unspecified		FTX
hsa-mir-483-3p	MIMAT0002173	SNHG3	8420	CLIP-Seq	24297251	Unspecified		SNHG3
hsa-mir-483-3p	MIMAT0002173	SLFNL1-AS1	100507178	CLIP-Seq	24297251	Unspecified		SLFNL1-AS1
hsa-mir-483-3p	MIMAT0002173	MIR29B2CHG	100128537	CLIP-Seq	24297251	Unspecified		MIR29B2CHG
hsa-mir-483-3p	MIMAT0002173	ACOXL-AS1	400997	CLIP-Seq	24297251	Unspecified		ACOXL-AS1
hsa-mir-483-3p	MIMAT0002173	PAX8-AS1	654433	CLIP-Seq	24297251	Unspecified		PAX8-AS1
hsa-mir-483-3p	MIMAT0002173	LINC00608	151300	CLIP-Seq	24297251	Unspecified		LINC00608
hsa-mir-483-3p	MIMAT0002173	LMCD1-AS1	100288428	CLIP-Seq	24297251	Unspecified		LMCD1-AS1
hsa-mir-483-3p	MIMAT0002173	CLSTN2-AS1	101927808	CLIP-Seq	24297251	Unspecified		CLSTN2-AS1
hsa-mir-483-3p	MIMAT0002173	NR2F1-AS1	441094	CLIP-Seq	24297251	Unspecified		NR2F1-AS1
hsa-mir-483-3p	MIMAT0002173	MIR583HG	107984114	CLIP-Seq	24297251	Unspecified		MIR583HG
hsa-mir-483-3p	MIMAT0002173	TFAP2A-AS1	100130275	CLIP-Seq	24297251	Unspecified		TFAP2A-AS1
hsa-mir-483-3p	MIMAT0002173	HCG11	493812	CLIP-Seq	24297251	Unspecified		HCG11
hsa-mir-483-3p	MIMAT0002173	SNHG26	109729180	CLIP-Seq	24297251	Unspecified		SNHG26
hsa-mir-483-3p	MIMAT0002173	LINC01176	100506516	CLIP-Seq	24297251	Unspecified		LINC01176
hsa-mir-483-3p	MIMAT0002173	NPSR1-AS1	404744	CLIP-Seq	24297251	Unspecified		NPSR1-AS1
hsa-mir-483-3p	MIMAT0002173	SNHG15	285958	CLIP-Seq	24297251	Unspecified		SNHG15
hsa-mir-483-3p	MIMAT0002173	APTR	100505854	CLIP-Seq	24297251	Unspecified		APTR
hsa-mir-483-3p	MIMAT0002173	MAGI2-AS3	100505881	CLIP-Seq	24297251	Unspecified		MAGI2-AS3
hsa-mir-483-3p	MIMAT0002173	SND1-IT1	27099	CLIP-Seq	24297251	Unspecified		SND1-IT1
hsa-mir-483-3p	MIMAT0002173	LINC00689	154822	CLIP-Seq	24297251	Unspecified		LINC00689
hsa-mir-483-3p	MIMAT0002173	EBLN3P	100506710	CLIP-Seq	24297251	Unspecified		EBLN3P
hsa-mir-483-3p	MIMAT0002173	MIR600HG	81571	CLIP-Seq	24297251	Unspecified		MIR600HG
hsa-mir-483-3p	MIMAT0002173	C9orf106	414318	CLIP-Seq	24297251	Unspecified		C9orf106
hsa-mir-483-3p	MIMAT0002173	H19	283120	CLIP-Seq	24297251	Unspecified		H19
hsa-mir-483-3p	MIMAT0002173	KCNQ1OT1	10984	CLIP-Seq	24297251	Unspecified		KCNQ1OT1
hsa-mir-483-3p	MIMAT0002173	PAUPAR	103157000	CLIP-Seq	24297251	Unspecified		PAUPAR
hsa-mir-483-3p	MIMAT0002173	NEAT1	283131	CLIP-Seq	24297251	Unspecified		NEAT1
hsa-mir-483-3p	MIMAT0002173	MALAT1	378938	CLIP-Seq	24297251	Unspecified		MALAT1
hsa-mir-483-3p	MIMAT0002173	RASSF8-AS1	100506451	CLIP-Seq	24297251	Unspecified		RASSF8-AS1
hsa-mir-483-3p	MIMAT0002173	ANKRD10-IT1	100505494	CLIP-Seq	24297251	Unspecified		ANKRD10-IT1
hsa-mir-483-3p	MIMAT0002173	DHRS4-AS1	55449	CLIP-Seq	24297251	Unspecified		DHRS4-AS1
hsa-mir-483-3p	MIMAT0002173	FRMD6-AS1	145438	CLIP-Seq	24297251	Unspecified		FRMD6-AS1
hsa-mir-483-3p	MIMAT0002173	LINC01578	100507217	CLIP-Seq	24297251	Unspecified		LINC01578
hsa-mir-483-3p	MIMAT0002173	TOB1-AS1	400604	CLIP-Seq	24297251	Unspecified		TOB1-AS1
hsa-mir-483-3p	MIMAT0002173	LINC01535	101927667	CLIP-Seq	24297251	Unspecified		LINC01535
hsa-mir-483-3p	MIMAT0002173	NORAD	647979	CLIP-Seq	24297251	Unspecified		NORAD
hsa-mir-483-3p	MIMAT0002173	SNHG17	388796	CLIP-Seq	24297251	Unspecified		SNHG17
hsa-mir-483-3p	MIMAT0002173	SNHG11	128439	CLIP-Seq	24297251	Unspecified		SNHG11
hsa-mir-483-3p	MIMAT0002173	NKILA	105416157	CLIP-Seq	24297251	Unspecified		NKILA
hsa-mir-483-3p	MIMAT0002173	XIST	7503	CLIP-Seq	24297251	Unspecified		XIST
hsa-mir-483-3p	MIMAT0002173	FTX	100302692	CLIP-Seq	24297251	Unspecified		FTX
hsa-mir-483-5p	MIMAT0004761	CRYZL2P-SEC16B	111240474	CLIP-Seq	24297251	Unspecified		CRYZL2P-SEC16B
hsa-mir-483-5p	MIMAT0004761	RN7SL832P	106479524	CLIP-Seq	24297251	Unspecified		RN7SL832P
hsa-mir-483-5p	MIMAT0004761	LINC01124	440925	CLIP-Seq	24297251	Unspecified		LINC01124
hsa-mir-483-5p	MIMAT0004761	EAF1-AS1	100873956	CLIP-Seq	24297251	Unspecified		EAF1-AS1
hsa-mir-483-5p	MIMAT0004761	LINC00887	100131551	CLIP-Seq	24297251	Unspecified		LINC00887
hsa-mir-483-5p	MIMAT0004761	SCAMP1-AS1	728769	CLIP-Seq	24297251	Unspecified		SCAMP1-AS1
hsa-mir-483-5p	MIMAT0004761	LINC00174	285908	CLIP-Seq	24297251	Unspecified		LINC00174
hsa-mir-483-5p	MIMAT0004761	KMT2E-AS1	100216545	CLIP-Seq	24297251	Unspecified		KMT2E-AS1
hsa-mir-483-5p	MIMAT0004761	LINC00963	100506190	CLIP-Seq	24297251	Unspecified		LINC00963
hsa-mir-483-5p	MIMAT0004761	LINC01553	283025	CLIP-Seq	24297251	Unspecified		LINC01553
hsa-mir-483-5p	MIMAT0004761	NEAT1	283131	CLIP-Seq	24297251	Unspecified		NEAT1
hsa-mir-483-5p	MIMAT0004761	LINC01197	400456	CLIP-Seq	24297251	Unspecified		LINC01197
hsa-mir-483-5p	MIMAT0004761	DSCAM-AS1	100506492	CLIP-Seq	24297251	Unspecified		DSCAM-AS1
hsa-mir-483-5p	MIMAT0004761	XIST	7503	CLIP-Seq	24297251	Unspecified		XIST
hsa-mir-5194	MIMAT0021125	MIR34AHG	106614088	CLIP-Seq	24297251	Unspecified		MIR34AHG
hsa-mir-5194	MIMAT0021125	RUSC1-AS1	284618	CLIP-Seq	24297251	Unspecified		RUSC1-AS1
hsa-mir-5194	MIMAT0021125	LINC02245	400958	CLIP-Seq	24297251	Unspecified		LINC02245
hsa-mir-5194	MIMAT0021125	LINC01391	103344930	CLIP-Seq	24297251	Unspecified		LINC01391
hsa-mir-5194	MIMAT0021125	TERC	7012	CLIP-Seq	24297251	Unspecified		TERC
hsa-mir-5194	MIMAT0021125	MUC20-OT1	111753249	CLIP-Seq	24297251	Unspecified		MUC20-OT1
hsa-mir-5194	MIMAT0021125	LINC01063	101929769	CLIP-Seq	24297251	Unspecified		LINC01063
hsa-mir-5194	MIMAT0021125	DANCR	57291	CLIP-Seq	24297251	Unspecified		DANCR
hsa-mir-5194	MIMAT0021125	PRR7-AS1	340037	CLIP-Seq	24297251	Unspecified		PRR7-AS1
hsa-mir-5194	MIMAT0021125	HCG11	493812	CLIP-Seq	24297251	Unspecified		HCG11
hsa-mir-5194	MIMAT0021125	AGPAT4-IT1	79992	CLIP-Seq	24297251	Unspecified		AGPAT4-IT1
hsa-mir-5194	MIMAT0021125	AZIN1-AS1	100506753	CLIP-Seq	24297251	Unspecified		AZIN1-AS1
hsa-mir-5194	MIMAT0021125	LINC00963	100506190	CLIP-Seq	24297251	Unspecified		LINC00963
hsa-mir-5194	MIMAT0021125	JMJD1C-AS1	84989	CLIP-Seq	24297251	Unspecified		JMJD1C-AS1
hsa-mir-5194	MIMAT0021125	ZMIZ1-AS1	283050	CLIP-Seq	24297251	Unspecified		ZMIZ1-AS1
hsa-mir-5194	MIMAT0021125	KCNQ1OT1	10984	CLIP-Seq	24297251	Unspecified		KCNQ1OT1
hsa-mir-5194	MIMAT0021125	NEAT1	283131	CLIP-Seq	24297251	Unspecified		NEAT1
hsa-mir-5194	MIMAT0021125	MALAT1	378938	CLIP-Seq	24297251	Unspecified		MALAT1
hsa-mir-5194	MIMAT0021125	MIR100HG	399959	CLIP-Seq	24297251	Unspecified		MIR100HG
hsa-mir-5194	MIMAT0021125	MIR200CHG	105369635	CLIP-Seq	24297251	Unspecified		MIR200CHG
hsa-mir-5194	MIMAT0021125	C1RL-AS1	283314	CLIP-Seq	24297251	Unspecified		C1RL-AS1
hsa-mir-5194	MIMAT0021125	DRAIC	145837	CLIP-Seq	24297251	Unspecified		DRAIC
hsa-mir-5194	MIMAT0021125	FBXL19-AS1	283932	CLIP-Seq	24297251	Unspecified		FBXL19-AS1
hsa-mir-5194	MIMAT0021125	SNAI3-AS1	197187	CLIP-Seq	24297251	Unspecified		SNAI3-AS1
hsa-mir-5194	MIMAT0021125	ASB16-AS1	339201	CLIP-Seq	24297251	Unspecified		ASB16-AS1
hsa-mir-5194	MIMAT0021125	TBC1D3P1-DHX40P1	653645	CLIP-Seq	24297251	Unspecified		TBC1D3P1-DHX40P1
hsa-mir-5194	MIMAT0021125	UCA1	652995	CLIP-Seq	24297251	Unspecified		UCA1
hsa-mir-5194	MIMAT0021125	NORAD	647979	CLIP-Seq	24297251	Unspecified		NORAD
hsa-mir-5194	MIMAT0021125	DUXAP8	503637	CLIP-Seq	24297251	Unspecified		DUXAP8
hsa-mir-5194	MIMAT0021125	XIST	7503	CLIP-Seq	24297251	Unspecified		XIST
hsa-mir-574-3p	MIMAT0003239	RGMB-AS1	503569	CLIP-Seq	24297251	Unspecified		RGMB-AS1
hsa-mir-574-3p	MIMAT0003239	LINC00997	401321	CLIP-Seq	24297251	Unspecified		LINC00997
hsa-mir-574-3p	MIMAT0003239	PEG13	359809	CLIP-Seq	24297251	Unspecified		PEG13
hsa-mir-574-3p	MIMAT0003239	GATA3-AS1	399717	CLIP-Seq	24297251	Unspecified		GATA3-AS1
hsa-mir-574-3p	MIMAT0003239	AGAP11	119385	CLIP-Seq	24297251	Unspecified		AGAP11
hsa-mir-574-3p	MIMAT0003239	ENTPD1-AS1	728558	CLIP-Seq	24297251	Unspecified		ENTPD1-AS1
hsa-mir-574-3p	MIMAT0003239	KCNQ1OT1	10984	CLIP-Seq	24297251	Unspecified		KCNQ1OT1
hsa-mir-574-3p	MIMAT0003239	DIO3OS	64150	CLIP-Seq	24297251	Unspecified		DIO3OS
hsa-mir-574-3p	MIMAT0003239	SNHG14	104472715	CLIP-Seq	24297251	Unspecified		SNHG14
hsa-mir-574-3p	MIMAT0003239	MIR193BHG	100129781	CLIP-Seq	24297251	Unspecified		MIR193BHG
hsa-mir-574-3p	MIMAT0003239	TBC1D3P1-DHX40P1	653645	CLIP-Seq	24297251	Unspecified		TBC1D3P1-DHX40P1
hsa-mir-574-3p	MIMAT0003239	TEN1-CDK3	100529145	CLIP-Seq	24297251	Unspecified		TEN1-CDK3
hsa-mir-574-3p	MIMAT0003239	LINC01977	105371919	CLIP-Seq	24297251	Unspecified		LINC01977
hsa-mir-574-5p	MIMAT0004795	LAMTOR5-AS1	101410535	CLIP-Seq	24297251	Unspecified		LAMTOR5-AS1
hsa-mir-574-5p	MIMAT0004795	AP4B1-AS1	100287722	CLIP-Seq	24297251	Unspecified		AP4B1-AS1
hsa-mir-574-5p	MIMAT0004795	MIR205HG	642587	CLIP-Seq	24297251	Unspecified		MIR205HG
hsa-mir-574-5p	MIMAT0004795	PCBP1-AS1	400960	CLIP-Seq	24297251	Unspecified		PCBP1-AS1
hsa-mir-574-5p	MIMAT0004795	XXYLT1-AS2	101410543	CLIP-Seq	24297251	Unspecified		XXYLT1-AS2
hsa-mir-574-5p	MIMAT0004795	LINC02505	105374400	CLIP-Seq	24297251	Unspecified		LINC02505
hsa-mir-574-5p	MIMAT0004795	LINC01018	255167	CLIP-Seq	24297251	Unspecified		LINC01018
hsa-mir-574-5p	MIMAT0004795	PSMB8-AS1	100507463	CLIP-Seq	24297251	Unspecified		PSMB8-AS1
hsa-mir-574-5p	MIMAT0004795	LINC02538	401286	CLIP-Seq	24297251	Unspecified		LINC02538
hsa-mir-574-5p	MIMAT0004795	PSMG3-AS1	114796	CLIP-Seq	24297251	Unspecified		PSMG3-AS1
hsa-mir-574-5p	MIMAT0004795	LINC00997	401321	CLIP-Seq	24297251	Unspecified		LINC00997
hsa-mir-574-5p	MIMAT0004795	TRG-AS1	100506776	CLIP-Seq	24297251	Unspecified		TRG-AS1
hsa-mir-574-5p	MIMAT0004795	PPP1R26-AS1	100506599	CLIP-Seq	24297251	Unspecified		PPP1R26-AS1
hsa-mir-574-5p	MIMAT0004795	NALT1	101928483	CLIP-Seq	24297251	Unspecified		NALT1
hsa-mir-574-5p	MIMAT0004795	SNHG7	84973	CLIP-Seq	24297251	Unspecified		SNHG7
hsa-mir-574-5p	MIMAT0004795	KCNQ1OT1	10984	CLIP-Seq	24297251	Unspecified		KCNQ1OT1
hsa-mir-574-5p	MIMAT0004795	NEAT1	283131	CLIP-Seq	24297251	Unspecified		NEAT1
hsa-mir-574-5p	MIMAT0004795	LINC00943	100507206	CLIP-Seq	24297251	Unspecified		LINC00943
hsa-mir-574-5p	MIMAT0004795	DIO3OS	64150	CLIP-Seq	24297251	Unspecified		DIO3OS
hsa-mir-574-5p	MIMAT0004795	LINC02568	102723344	CLIP-Seq	24297251	Unspecified		LINC02568
hsa-mir-574-5p	MIMAT0004795	LINC00052	145978	CLIP-Seq	24297251	Unspecified		LINC00052
hsa-mir-574-5p	MIMAT0004795	MMP25-AS1	100507419	CLIP-Seq	24297251	Unspecified		MMP25-AS1
hsa-mir-574-5p	MIMAT0004795	LINC02128	107983964	CLIP-Seq	24297251	Unspecified		LINC02128
hsa-mir-574-5p	MIMAT0004795	ZNF337-AS1	102724826	CLIP-Seq	24297251	Unspecified		ZNF337-AS1
hsa-mir-574-5p	MIMAT0004795	LINC01270	284751	CLIP-Seq	24297251	Unspecified		LINC01270
hsa-mir-574-5p	MIMAT0004795	DSCAM-AS1	100506492	CLIP-Seq	24297251	Unspecified		DSCAM-AS1
hsa-mir-574-5p	MIMAT0004795	TSPEAR-AS2	114043	CLIP-Seq	24297251	Unspecified		TSPEAR-AS2
hsa-mir-574-5p	MIMAT0004795	MCM3AP-AS1	114044	CLIP-Seq	24297251	Unspecified		MCM3AP-AS1
hsa-mir-574-5p	MIMAT0004795	LARGE-IT1	100874331	CLIP-Seq	24297251	Unspecified		LARGE-IT1
hsa-mir-574-5p	MIMAT0004795	XIST	7503	CLIP-Seq	24297251	Unspecified		XIST
hsa-mir-574-5p	MIMAT0004795	LINC00894	100272228	CLIP-Seq	24297251	Unspecified		LINC00894
hsa-mir-6088	MIMAT0023713	CRYZL2P-SEC16B	111240474	CLIP-Seq	24297251	Unspecified		CRYZL2P-SEC16B
hsa-mir-6088	MIMAT0023713	PCAT6	100506696	CLIP-Seq	24297251	Unspecified		PCAT6
hsa-mir-6088	MIMAT0023713	MIR205HG	642587	CLIP-Seq	24297251	Unspecified		MIR205HG
hsa-mir-6088	MIMAT0023713	LINC01320	104355288	CLIP-Seq	24297251	Unspecified		LINC01320
hsa-mir-6088	MIMAT0023713	LINC01126	100129726	CLIP-Seq	24297251	Unspecified		LINC01126
hsa-mir-6088	MIMAT0023713	LINC01806	100996579	CLIP-Seq	24297251	Unspecified		LINC01806
hsa-mir-6088	MIMAT0023713	TTN-AS1	100506866	CLIP-Seq	24297251	Unspecified		TTN-AS1
hsa-mir-6088	MIMAT0023713	SOX2-OT	347689	CLIP-Seq	24297251	Unspecified		SOX2-OT
hsa-mir-6088	MIMAT0023713	XXYLT1-AS2	101410543	CLIP-Seq	24297251	Unspecified		XXYLT1-AS2
hsa-mir-6088	MIMAT0023713	NOP14-AS1	317648	CLIP-Seq	24297251	Unspecified		NOP14-AS1
hsa-mir-6088	MIMAT0023713	LINC01554	202299	CLIP-Seq	24297251	Unspecified		LINC01554
hsa-mir-6088	MIMAT0023713	HCG18	414777	CLIP-Seq	24297251	Unspecified		HCG18
hsa-mir-6088	MIMAT0023713	PSMG3-AS1	114796	CLIP-Seq	24297251	Unspecified		PSMG3-AS1
hsa-mir-6088	MIMAT0023713	MAGI2-AS3	100505881	CLIP-Seq	24297251	Unspecified		MAGI2-AS3
hsa-mir-6088	MIMAT0023713	LZTS1-AS1	100874051	CLIP-Seq	24297251	Unspecified		LZTS1-AS1
hsa-mir-6088	MIMAT0023713	EXTL3-AS1	101929402	CLIP-Seq	24297251	Unspecified		EXTL3-AS1
hsa-mir-6088	MIMAT0023713	PVT1	5820	CLIP-Seq	24297251	Unspecified		PVT1
hsa-mir-6088	MIMAT0023713	C9orf106	414318	CLIP-Seq	24297251	Unspecified		C9orf106
hsa-mir-6088	MIMAT0023713	LINC00963	100506190	CLIP-Seq	24297251	Unspecified		LINC00963
hsa-mir-6088	MIMAT0023713	PRKCQ-AS1	439949	CLIP-Seq	24297251	Unspecified		PRKCQ-AS1
hsa-mir-6088	MIMAT0023713	TMEM254-AS1	219347	CLIP-Seq	24297251	Unspecified		TMEM254-AS1
hsa-mir-6088	MIMAT0023713	LINC00294	283267	CLIP-Seq	24297251	Unspecified		LINC00294
hsa-mir-6088	MIMAT0023713	MALAT1	378938	CLIP-Seq	24297251	Unspecified		MALAT1
hsa-mir-6088	MIMAT0023713	C1RL-AS1	283314	CLIP-Seq	24297251	Unspecified		C1RL-AS1
hsa-mir-6088	MIMAT0023713	TMPO-AS1	100128191	CLIP-Seq	24297251	Unspecified		TMPO-AS1
hsa-mir-6088	MIMAT0023713	HELLPAR	101101692	CLIP-Seq	24297251	Unspecified		HELLPAR
hsa-mir-6088	MIMAT0023713	LINC00944	387895	CLIP-Seq	24297251	Unspecified		LINC00944
hsa-mir-6088	MIMAT0023713	DHRS4-AS1	55449	CLIP-Seq	24297251	Unspecified		DHRS4-AS1
hsa-mir-6088	MIMAT0023713	LINC01588	283551	CLIP-Seq	24297251	Unspecified		LINC01588
hsa-mir-6088	MIMAT0023713	PSMA3-AS1	379025	CLIP-Seq	24297251	Unspecified		PSMA3-AS1
hsa-mir-6088	MIMAT0023713	LINC02328	101928767	CLIP-Seq	24297251	Unspecified		LINC02328
hsa-mir-6088	MIMAT0023713	MEG3	55384	CLIP-Seq	24297251	Unspecified		MEG3
hsa-mir-6088	MIMAT0023713	OIP5-AS1	729082	CLIP-Seq	24297251	Unspecified		OIP5-AS1
hsa-mir-6088	MIMAT0023713	GABPB1-IT1	55056	CLIP-Seq	24297251	Unspecified		GABPB1-IT1
hsa-mir-6088	MIMAT0023713	GABPB1-AS1	100129387	CLIP-Seq	24297251	Unspecified		GABPB1-AS1
hsa-mir-6088	MIMAT0023713	DNAAF4-CCPG1	100533483	CLIP-Seq	24297251	Unspecified		DNAAF4-CCPG1
hsa-mir-6088	MIMAT0023713	LINC01227	101928276	CLIP-Seq	24297251	Unspecified		LINC01227
hsa-mir-6088	MIMAT0023713	LINC02086	105371809	CLIP-Seq	24297251	Unspecified		LINC02086
hsa-mir-6088	MIMAT0023713	LINC00511	400619	CLIP-Seq	24297251	Unspecified		LINC00511
hsa-mir-6088	MIMAT0023713	LINC00482	284185	CLIP-Seq	24297251	Unspecified		LINC00482
hsa-mir-6088	MIMAT0023713	LINC00667	339290	CLIP-Seq	24297251	Unspecified		LINC00667
hsa-mir-6088	MIMAT0023713	WDR7-OT1	107985140	CLIP-Seq	24297251	Unspecified		WDR7-OT1
hsa-mir-6088	MIMAT0023713	UCA1	652995	CLIP-Seq	24297251	Unspecified		UCA1
hsa-mir-6088	MIMAT0023713	LINC00662	148189	CLIP-Seq	24297251	Unspecified		LINC00662
hsa-mir-6088	MIMAT0023713	ZNF571-AS1	100507433	CLIP-Seq	24297251	Unspecified		ZNF571-AS1
hsa-mir-6088	MIMAT0023713	PCAT19	100505495	CLIP-Seq	24297251	Unspecified		PCAT19
hsa-mir-6088	MIMAT0023713	SMIM25	100506115	CLIP-Seq	24297251	Unspecified		SMIM25
hsa-mir-6088	MIMAT0023713	CBR3-AS1	100506428	CLIP-Seq	24297251	Unspecified		CBR3-AS1
hsa-mir-6088	MIMAT0023713	MCM3AP-AS1	114044	CLIP-Seq	24297251	Unspecified		MCM3AP-AS1
hsa-mir-6088	MIMAT0023713	TSIX	9383	CLIP-Seq	24297251	Unspecified		TSIX
hsa-mir-6088	MIMAT0023713	ARMCX5-GPRASP2	100528062	CLIP-Seq	24297251	Unspecified		ARMCX5-GPRASP2
hsa-mir-6088	MIMAT0023713	DANT2	642776	CLIP-Seq	24297251	Unspecified		DANT2
hsa-mir-6088	MIMAT0023713	MIR503HG	84848	CLIP-Seq	24297251	Unspecified		MIR503HG
hsa-mir-615-3p	MIMAT0003283	LINC00115	79854	CLIP-Seq	24297251	Unspecified		LINC00115
hsa-mir-615-3p	MIMAT0003283	ADAMTSL4-AS1	574406	CLIP-Seq	24297251	Unspecified		ADAMTSL4-AS1
hsa-mir-615-3p	MIMAT0003283	FGD5-AS1	100505641	CLIP-Seq	24297251	Unspecified		FGD5-AS1
hsa-mir-615-3p	MIMAT0003283	TAPT1-AS1	202020	CLIP-Seq	24297251	Unspecified		TAPT1-AS1
hsa-mir-615-3p	MIMAT0003283	LINC01023	100652853	CLIP-Seq	24297251	Unspecified		LINC01023
hsa-mir-615-3p	MIMAT0003283	HOTTIP	100316868	CLIP-Seq	24297251	Unspecified		HOTTIP
hsa-mir-615-3p	MIMAT0003283	H19	283120	CLIP-Seq	24297251	Unspecified		H19
hsa-mir-615-3p	MIMAT0003283	NEAT1	283131	CLIP-Seq	24297251	Unspecified		NEAT1
hsa-mir-615-3p	MIMAT0003283	OVCH1-AS1	101055625	CLIP-Seq	24297251	Unspecified		OVCH1-AS1
hsa-mir-615-3p	MIMAT0003283	HOXC-AS3	100874365	CLIP-Seq	24297251	Unspecified		HOXC-AS3
hsa-mir-615-3p	MIMAT0003283	LINC02453	643770	CLIP-Seq	24297251	Unspecified		LINC02453
hsa-mir-615-3p	MIMAT0003283	SNHG9	735301	CLIP-Seq	24297251	Unspecified		SNHG9
hsa-mir-615-3p	MIMAT0003283	LINC01842	101928845	CLIP-Seq	24297251	Unspecified		LINC01842
hsa-mir-615-3p	MIMAT0003283	NORAD	647979	CLIP-Seq	24297251	Unspecified		NORAD
hsa-mir-615-3p	MIMAT0003283	GNAS-AS1	149775	CLIP-Seq	24297251	Unspecified		GNAS-AS1
hsa-mir-615-3p	MIMAT0003283	LINC01311	100652736	CLIP-Seq	24297251	Unspecified		LINC01311
hsa-mir-615-3p	MIMAT0003283	XIST	7503	CLIP-Seq	24297251	Unspecified		XIST
hsa-mir-642a-3p	MIMAT0020924	SNHG12	85028	CLIP-Seq	24297251	Unspecified		SNHG12
hsa-mir-642a-3p	MIMAT0020924	LINC01725	101927587	CLIP-Seq	24297251	Unspecified		LINC01725
hsa-mir-642a-3p	MIMAT0020924	DNM3OS	100628315	CLIP-Seq	24297251	Unspecified		DNM3OS
hsa-mir-642a-3p	MIMAT0020924	PCBP1-AS1	400960	CLIP-Seq	24297251	Unspecified		PCBP1-AS1
hsa-mir-642a-3p	MIMAT0020924	CYTOR	112597	CLIP-Seq	24297251	Unspecified		CYTOR
hsa-mir-642a-3p	MIMAT0020924	NIFK-AS1	254128	CLIP-Seq	24297251	Unspecified		NIFK-AS1
hsa-mir-642a-3p	MIMAT0020924	HAGLR	401022	CLIP-Seq	24297251	Unspecified		HAGLR
hsa-mir-642a-3p	MIMAT0020924	LINC00852	84657	CLIP-Seq	24297251	Unspecified		LINC00852
hsa-mir-642a-3p	MIMAT0020924	MAGI1-IT1	151877	CLIP-Seq	24297251	Unspecified		MAGI1-IT1
hsa-mir-642a-3p	MIMAT0020924	LINC02069	101928992	CLIP-Seq	24297251	Unspecified		LINC02069
hsa-mir-642a-3p	MIMAT0020924	MUC20-OT1	111753249	CLIP-Seq	24297251	Unspecified		MUC20-OT1
hsa-mir-642a-3p	MIMAT0020924	LINC02466	101927282	CLIP-Seq	24297251	Unspecified		LINC02466
hsa-mir-642a-3p	MIMAT0020924	SLC9A3-AS1	100288152	CLIP-Seq	24297251	Unspecified		SLC9A3-AS1
hsa-mir-642a-3p	MIMAT0020924	LIFR-AS1	100506495	CLIP-Seq	24297251	Unspecified		LIFR-AS1
hsa-mir-642a-3p	MIMAT0020924	SCAMP1-AS1	728769	CLIP-Seq	24297251	Unspecified		SCAMP1-AS1
hsa-mir-642a-3p	MIMAT0020924	LUCAT1	100505994	CLIP-Seq	24297251	Unspecified		LUCAT1
hsa-mir-642a-3p	MIMAT0020924	NR2F1-AS1	441094	CLIP-Seq	24297251	Unspecified		NR2F1-AS1
hsa-mir-642a-3p	MIMAT0020924	PRR7-AS1	340037	CLIP-Seq	24297251	Unspecified		PRR7-AS1
hsa-mir-642a-3p	MIMAT0020924	SNHG15	285958	CLIP-Seq	24297251	Unspecified		SNHG15
hsa-mir-642a-3p	MIMAT0020924	SND1-IT1	27099	CLIP-Seq	24297251	Unspecified		SND1-IT1
hsa-mir-642a-3p	MIMAT0020924	LINC00963	100506190	CLIP-Seq	24297251	Unspecified		LINC00963
hsa-mir-642a-3p	MIMAT0020924	LINC00858	170425	CLIP-Seq	24297251	Unspecified		LINC00858
hsa-mir-642a-3p	MIMAT0020924	KCNQ1OT1	10984	CLIP-Seq	24297251	Unspecified		KCNQ1OT1
hsa-mir-642a-3p	MIMAT0020924	NEAT1	283131	CLIP-Seq	24297251	Unspecified		NEAT1
hsa-mir-642a-3p	MIMAT0020924	MIR4697HG	283174	CLIP-Seq	24297251	Unspecified		MIR4697HG
hsa-mir-642a-3p	MIMAT0020924	PPP1R12A-AS1	105369865	CLIP-Seq	24297251	Unspecified		PPP1R12A-AS1
hsa-mir-642a-3p	MIMAT0020924	HELLPAR	101101692	CLIP-Seq	24297251	Unspecified		HELLPAR
hsa-mir-642a-3p	MIMAT0020924	LINC00943	100507206	CLIP-Seq	24297251	Unspecified		LINC00943
hsa-mir-642a-3p	MIMAT0020924	LINC00638	196872	CLIP-Seq	24297251	Unspecified		LINC00638
hsa-mir-642a-3p	MIMAT0020924	SPINT1-AS1	102724362	CLIP-Seq	24297251	Unspecified		SPINT1-AS1
hsa-mir-642a-3p	MIMAT0020924	OIP5-AS1	729082	CLIP-Seq	24297251	Unspecified		OIP5-AS1
hsa-mir-642a-3p	MIMAT0020924	LINC00921	283876	CLIP-Seq	24297251	Unspecified		LINC00921
hsa-mir-642a-3p	MIMAT0020924	SNHG20	654434	CLIP-Seq	24297251	Unspecified		SNHG20
hsa-mir-642a-3p	MIMAT0020924	LINC00663	284440	CLIP-Seq	24297251	Unspecified		LINC00663
hsa-mir-642a-3p	MIMAT0020924	LINC00662	148189	CLIP-Seq	24297251	Unspecified		LINC00662
hsa-mir-642a-3p	MIMAT0020924	LINC00665	100506930	CLIP-Seq	24297251	Unspecified		LINC00665
hsa-mir-642a-3p	MIMAT0020924	NORAD	647979	CLIP-Seq	24297251	Unspecified		NORAD
hsa-mir-642a-3p	MIMAT0020924	BACH1-IT2	100874322	CLIP-Seq	24297251	Unspecified		BACH1-IT2
hsa-mir-642a-3p	MIMAT0020924	MCM3AP-AS1	114044	CLIP-Seq	24297251	Unspecified		MCM3AP-AS1
hsa-mir-642a-3p	MIMAT0020924	JPX	554203	CLIP-Seq	24297251	Unspecified		JPX
hsa-mir-642a-3p	MIMAT0020924	LINC00630	100287765	CLIP-Seq	24297251	Unspecified		LINC00630
hsa-mir-642a-3p	MIMAT0020924	DANT2	642776	CLIP-Seq	24297251	Unspecified		DANT2
hsa-mir-642b-3p	MIMAT0018444	SNHG12	85028	CLIP-Seq	24297251	Unspecified		SNHG12
hsa-mir-642b-3p	MIMAT0018444	LINC01725	101927587	CLIP-Seq	24297251	Unspecified		LINC01725
hsa-mir-642b-3p	MIMAT0018444	DNM3OS	100628315	CLIP-Seq	24297251	Unspecified		DNM3OS
hsa-mir-642b-3p	MIMAT0018444	PCBP1-AS1	400960	CLIP-Seq	24297251	Unspecified		PCBP1-AS1
hsa-mir-642b-3p	MIMAT0018444	CYTOR	112597	CLIP-Seq	24297251	Unspecified		CYTOR
hsa-mir-642b-3p	MIMAT0018444	NIFK-AS1	254128	CLIP-Seq	24297251	Unspecified		NIFK-AS1
hsa-mir-642b-3p	MIMAT0018444	HAGLR	401022	CLIP-Seq	24297251	Unspecified		HAGLR
hsa-mir-642b-3p	MIMAT0018444	LINC00852	84657	CLIP-Seq	24297251	Unspecified		LINC00852
hsa-mir-642b-3p	MIMAT0018444	MAGI1-IT1	151877	CLIP-Seq	24297251	Unspecified		MAGI1-IT1
hsa-mir-642b-3p	MIMAT0018444	LINC02069	101928992	CLIP-Seq	24297251	Unspecified		LINC02069
hsa-mir-642b-3p	MIMAT0018444	MUC20-OT1	111753249	CLIP-Seq	24297251	Unspecified		MUC20-OT1
hsa-mir-642b-3p	MIMAT0018444	LINC02466	101927282	CLIP-Seq	24297251	Unspecified		LINC02466
hsa-mir-642b-3p	MIMAT0018444	SLC9A3-AS1	100288152	CLIP-Seq	24297251	Unspecified		SLC9A3-AS1
hsa-mir-642b-3p	MIMAT0018444	LIFR-AS1	100506495	CLIP-Seq	24297251	Unspecified		LIFR-AS1
hsa-mir-642b-3p	MIMAT0018444	SCAMP1-AS1	728769	CLIP-Seq	24297251	Unspecified		SCAMP1-AS1
hsa-mir-642b-3p	MIMAT0018444	LUCAT1	100505994	CLIP-Seq	24297251	Unspecified		LUCAT1
hsa-mir-642b-3p	MIMAT0018444	NR2F1-AS1	441094	CLIP-Seq	24297251	Unspecified		NR2F1-AS1
hsa-mir-642b-3p	MIMAT0018444	PRR7-AS1	340037	CLIP-Seq	24297251	Unspecified		PRR7-AS1
hsa-mir-642b-3p	MIMAT0018444	SNHG15	285958	CLIP-Seq	24297251	Unspecified		SNHG15
hsa-mir-642b-3p	MIMAT0018444	SND1-IT1	27099	CLIP-Seq	24297251	Unspecified		SND1-IT1
hsa-mir-642b-3p	MIMAT0018444	LINC00963	100506190	CLIP-Seq	24297251	Unspecified		LINC00963
hsa-mir-642b-3p	MIMAT0018444	LINC00858	170425	CLIP-Seq	24297251	Unspecified		LINC00858
hsa-mir-642b-3p	MIMAT0018444	KCNQ1OT1	10984	CLIP-Seq	24297251	Unspecified		KCNQ1OT1
hsa-mir-642b-3p	MIMAT0018444	NEAT1	283131	CLIP-Seq	24297251	Unspecified		NEAT1
hsa-mir-642b-3p	MIMAT0018444	MIR4697HG	283174	CLIP-Seq	24297251	Unspecified		MIR4697HG
hsa-mir-642b-3p	MIMAT0018444	PPP1R12A-AS1	105369865	CLIP-Seq	24297251	Unspecified		PPP1R12A-AS1
hsa-mir-642b-3p	MIMAT0018444	HELLPAR	101101692	CLIP-Seq	24297251	Unspecified		HELLPAR
hsa-mir-642b-3p	MIMAT0018444	LINC00943	100507206	CLIP-Seq	24297251	Unspecified		LINC00943
hsa-mir-642b-3p	MIMAT0018444	LINC00638	196872	CLIP-Seq	24297251	Unspecified		LINC00638
hsa-mir-642b-3p	MIMAT0018444	SPINT1-AS1	102724362	CLIP-Seq	24297251	Unspecified		SPINT1-AS1
hsa-mir-642b-3p	MIMAT0018444	OIP5-AS1	729082	CLIP-Seq	24297251	Unspecified		OIP5-AS1
hsa-mir-642b-3p	MIMAT0018444	LINC00921	283876	CLIP-Seq	24297251	Unspecified		LINC00921
hsa-mir-642b-3p	MIMAT0018444	SNHG20	654434	CLIP-Seq	24297251	Unspecified		SNHG20
hsa-mir-642b-3p	MIMAT0018444	LINC00663	284440	CLIP-Seq	24297251	Unspecified		LINC00663
hsa-mir-642b-3p	MIMAT0018444	LINC00662	148189	CLIP-Seq	24297251	Unspecified		LINC00662
hsa-mir-642b-3p	MIMAT0018444	LINC00665	100506930	CLIP-Seq	24297251	Unspecified		LINC00665
hsa-mir-642b-3p	MIMAT0018444	NORAD	647979	CLIP-Seq	24297251	Unspecified		NORAD
hsa-mir-642b-3p	MIMAT0018444	BACH1-IT2	100874322	CLIP-Seq	24297251	Unspecified		BACH1-IT2
hsa-mir-642b-3p	MIMAT0018444	MCM3AP-AS1	114044	CLIP-Seq	24297251	Unspecified		MCM3AP-AS1
hsa-mir-642b-3p	MIMAT0018444	JPX	554203	CLIP-Seq	24297251	Unspecified		JPX
hsa-mir-642b-3p	MIMAT0018444	LINC00630	100287765	CLIP-Seq	24297251	Unspecified		LINC00630
hsa-mir-642b-3p	MIMAT0018444	DANT2	642776	CLIP-Seq	24297251	Unspecified		DANT2
hsa-mir-650	MIMAT0003320	LINC01772	107984921	CLIP-Seq	24297251	Unspecified		LINC01772
hsa-mir-650	MIMAT0003320	SNHG3	8420	CLIP-Seq	24297251	Unspecified		SNHG3
hsa-mir-650	MIMAT0003320	SLFNL1-AS1	100507178	CLIP-Seq	24297251	Unspecified		SLFNL1-AS1
hsa-mir-650	MIMAT0003320	GAS5	60674	CLIP-Seq	24297251	Unspecified		GAS5
hsa-mir-650	MIMAT0003320	MIR181A1HG	100131234	CLIP-Seq	24297251	Unspecified		MIR181A1HG
hsa-mir-650	MIMAT0003320	BLACAT1	101669762	CLIP-Seq	24297251	Unspecified		BLACAT1
hsa-mir-650	MIMAT0003320	MIR29B2CHG	100128537	CLIP-Seq	24297251	Unspecified		MIR29B2CHG
hsa-mir-650	MIMAT0003320	LINC00467	84791	CLIP-Seq	24297251	Unspecified		LINC00467
hsa-mir-650	MIMAT0003320	LINC01115	339822	CLIP-Seq	24297251	Unspecified		LINC01115
hsa-mir-650	MIMAT0003320	ID2-AS1	100506299	CLIP-Seq	24297251	Unspecified		ID2-AS1
hsa-mir-650	MIMAT0003320	ALMS1-IT1	100874291	CLIP-Seq	24297251	Unspecified		ALMS1-IT1
hsa-mir-650	MIMAT0003320	LBX2-AS1	151534	CLIP-Seq	24297251	Unspecified		LBX2-AS1
hsa-mir-650	MIMAT0003320	PAX8-AS1	654433	CLIP-Seq	24297251	Unspecified		PAX8-AS1
hsa-mir-650	MIMAT0003320	LINC01124	440925	CLIP-Seq	24297251	Unspecified		LINC01124
hsa-mir-650	MIMAT0003320	LINC01116	375295	CLIP-Seq	24297251	Unspecified		LINC01116
hsa-mir-650	MIMAT0003320	FOXP1-IT1	100506815	CLIP-Seq	24297251	Unspecified		FOXP1-IT1
hsa-mir-650	MIMAT0003320	ZBTB11-AS1	100009676	CLIP-Seq	24297251	Unspecified		ZBTB11-AS1
hsa-mir-650	MIMAT0003320	LINC02035	100129550	CLIP-Seq	24297251	Unspecified		LINC02035
hsa-mir-650	MIMAT0003320	MUC20-OT1	111753249	CLIP-Seq	24297251	Unspecified		MUC20-OT1
hsa-mir-650	MIMAT0003320	LINC00885	401109	CLIP-Seq	24297251	Unspecified		LINC00885
hsa-mir-650	MIMAT0003320	PRR7-AS1	340037	CLIP-Seq	24297251	Unspecified		PRR7-AS1
hsa-mir-650	MIMAT0003320	LINC00847	729678	CLIP-Seq	24297251	Unspecified		LINC00847
hsa-mir-650	MIMAT0003320	LINC01012	100507173	CLIP-Seq	24297251	Unspecified		LINC01012
hsa-mir-650	MIMAT0003320	HCG18	414777	CLIP-Seq	24297251	Unspecified		HCG18
hsa-mir-650	MIMAT0003320	TRAM2-AS1	401264	CLIP-Seq	24297251	Unspecified		TRAM2-AS1
hsa-mir-650	MIMAT0003320	LINC00265	349114	CLIP-Seq	24297251	Unspecified		LINC00265
hsa-mir-650	MIMAT0003320	LINC00174	285908	CLIP-Seq	24297251	Unspecified		LINC00174
hsa-mir-650	MIMAT0003320	STAG3L5P-PVRIG2P-PILRB	101752399	CLIP-Seq	24297251	Unspecified		STAG3L5P-PVRIG2P-PILRB
hsa-mir-650	MIMAT0003320	KMT2E-AS1	100216545	CLIP-Seq	24297251	Unspecified		KMT2E-AS1
hsa-mir-650	MIMAT0003320	OTUD6B-AS1	100506365	CLIP-Seq	24297251	Unspecified		OTUD6B-AS1
hsa-mir-650	MIMAT0003320	ZFPM2-AS1	102723356	CLIP-Seq	24297251	Unspecified		ZFPM2-AS1
hsa-mir-650	MIMAT0003320	LINC00963	100506190	CLIP-Seq	24297251	Unspecified		LINC00963
hsa-mir-650	MIMAT0003320	CCDC183-AS1	100131193	CLIP-Seq	24297251	Unspecified		CCDC183-AS1
hsa-mir-650	MIMAT0003320	ZMIZ1-AS1	283050	CLIP-Seq	24297251	Unspecified		ZMIZ1-AS1
hsa-mir-650	MIMAT0003320	NUTM2A-AS1	728190	CLIP-Seq	24297251	Unspecified		NUTM2A-AS1
hsa-mir-650	MIMAT0003320	PDCD4-AS1	282997	CLIP-Seq	24297251	Unspecified		PDCD4-AS1
hsa-mir-650	MIMAT0003320	LINC01001	100133161	CLIP-Seq	24297251	Unspecified		LINC01001
hsa-mir-650	MIMAT0003320	KCNQ1OT1	10984	CLIP-Seq	24297251	Unspecified		KCNQ1OT1
hsa-mir-650	MIMAT0003320	SBF2-AS1	283104	CLIP-Seq	24297251	Unspecified		SBF2-AS1
hsa-mir-650	MIMAT0003320	SNHG1	23642	CLIP-Seq	24297251	Unspecified		SNHG1
hsa-mir-650	MIMAT0003320	NEAT1	283131	CLIP-Seq	24297251	Unspecified		NEAT1
hsa-mir-650	MIMAT0003320	MALAT1	378938	CLIP-Seq	24297251	Unspecified		MALAT1
hsa-mir-650	MIMAT0003320	LINC00173	100287569	CLIP-Seq	24297251	Unspecified		LINC00173
hsa-mir-650	MIMAT0003320	VASH1-AS1	100506603	CLIP-Seq	24297251	Unspecified		VASH1-AS1
hsa-mir-650	MIMAT0003320	LINC01146	283587	CLIP-Seq	24297251	Unspecified		LINC01146
hsa-mir-650	MIMAT0003320	DICER1-AS1	400242	CLIP-Seq	24297251	Unspecified		DICER1-AS1
hsa-mir-650	MIMAT0003320	MEG8	79104	CLIP-Seq	24297251	Unspecified		MEG8
hsa-mir-650	MIMAT0003320	FAM30A	9834	CLIP-Seq	24297251	Unspecified		FAM30A
hsa-mir-650	MIMAT0003320	MMP25-AS1	100507419	CLIP-Seq	24297251	Unspecified		MMP25-AS1
hsa-mir-650	MIMAT0003320	ZNF213-AS1	100507458	CLIP-Seq	24297251	Unspecified		ZNF213-AS1
hsa-mir-650	MIMAT0003320	FBXL19-AS1	283932	CLIP-Seq	24297251	Unspecified		FBXL19-AS1
hsa-mir-650	MIMAT0003320	NBR2	10230	CLIP-Seq	24297251	Unspecified		NBR2
hsa-mir-650	MIMAT0003320	ASB16-AS1	339201	CLIP-Seq	24297251	Unspecified		ASB16-AS1
hsa-mir-650	MIMAT0003320	TBC1D3P1-DHX40P1	653645	CLIP-Seq	24297251	Unspecified		TBC1D3P1-DHX40P1
hsa-mir-650	MIMAT0003320	C17orf82	388407	CLIP-Seq	24297251	Unspecified		C17orf82
hsa-mir-650	MIMAT0003320	SNHG20	654434	CLIP-Seq	24297251	Unspecified		SNHG20
hsa-mir-650	MIMAT0003320	DNAH17-AS1	100996295	CLIP-Seq	24297251	Unspecified		DNAH17-AS1
hsa-mir-650	MIMAT0003320	LINC01224	104472717	CLIP-Seq	24297251	Unspecified		LINC01224
hsa-mir-650	MIMAT0003320	LINC00662	148189	CLIP-Seq	24297251	Unspecified		LINC00662
hsa-mir-650	MIMAT0003320	MIR663AHG	284801	CLIP-Seq	24297251	Unspecified		MIR663AHG
hsa-mir-650	MIMAT0003320	RALY-AS1	101926888	CLIP-Seq	24297251	Unspecified		RALY-AS1
hsa-mir-650	MIMAT0003320	LINC01273	101927541	CLIP-Seq	24297251	Unspecified		LINC01273
hsa-mir-650	MIMAT0003320	SMIM25	100506115	CLIP-Seq	24297251	Unspecified		SMIM25
hsa-mir-650	MIMAT0003320	GNAS-AS1	149775	CLIP-Seq	24297251	Unspecified		GNAS-AS1
hsa-mir-650	MIMAT0003320	LINC00659	100652730	CLIP-Seq	24297251	Unspecified		LINC00659
hsa-mir-650	MIMAT0003320	LINC01749	63930	CLIP-Seq	24297251	Unspecified		LINC01749
hsa-mir-650	MIMAT0003320	MIR155HG	114614	CLIP-Seq	24297251	Unspecified		MIR155HG
hsa-mir-650	MIMAT0003320	PAXBP1-AS1	100506215	CLIP-Seq	24297251	Unspecified		PAXBP1-AS1
hsa-mir-650	MIMAT0003320	DSCAM-AS1	100506492	CLIP-Seq	24297251	Unspecified		DSCAM-AS1
hsa-mir-650	MIMAT0003320	DUXAP8	503637	CLIP-Seq	24297251	Unspecified		DUXAP8
hsa-mir-650	MIMAT0003320	GUSBP11	91316	CLIP-Seq	24297251	Unspecified		GUSBP11
hsa-mir-650	MIMAT0003320	TUG1	55000	CLIP-Seq	24297251	Unspecified		TUG1
hsa-mir-650	MIMAT0003320	LINC01521	54944	CLIP-Seq	24297251	Unspecified		LINC01521
hsa-mir-650	MIMAT0003320	LINC01285	101928287	CLIP-Seq	24297251	Unspecified		LINC01285
hsa-mir-650	MIMAT0003320	LINC00894	100272228	CLIP-Seq	24297251	Unspecified		LINC00894
hsa-mir-6509-5p	MIMAT0025474	SNHG3	8420	CLIP-Seq	24297251	Unspecified		SNHG3
hsa-mir-6509-5p	MIMAT0025474	C1orf220	400798	CLIP-Seq	24297251	Unspecified		C1orf220
hsa-mir-6509-5p	MIMAT0025474	PCBP1-AS1	400960	CLIP-Seq	24297251	Unspecified		PCBP1-AS1
hsa-mir-6509-5p	MIMAT0025474	TTN-AS1	100506866	CLIP-Seq	24297251	Unspecified		TTN-AS1
hsa-mir-6509-5p	MIMAT0025474	THUMPD3-AS1	440944	CLIP-Seq	24297251	Unspecified		THUMPD3-AS1
hsa-mir-6509-5p	MIMAT0025474	SNHG8	100093630	CLIP-Seq	24297251	Unspecified		SNHG8
hsa-mir-6509-5p	MIMAT0025474	LINC02122	105379036	CLIP-Seq	24297251	Unspecified		LINC02122
hsa-mir-6509-5p	MIMAT0025474	HOXA10-AS	100874323	CLIP-Seq	24297251	Unspecified		HOXA10-AS
hsa-mir-6509-5p	MIMAT0025474	PAXIP1-AS1	202781	CLIP-Seq	24297251	Unspecified		PAXIP1-AS1
hsa-mir-6509-5p	MIMAT0025474	SNHG6	641638	CLIP-Seq	24297251	Unspecified		SNHG6
hsa-mir-6509-5p	MIMAT0025474	MSC-AS1	100132891	CLIP-Seq	24297251	Unspecified		MSC-AS1
hsa-mir-6509-5p	MIMAT0025474	TMEM254-AS1	219347	CLIP-Seq	24297251	Unspecified		TMEM254-AS1
hsa-mir-6509-5p	MIMAT0025474	LINC00858	170425	CLIP-Seq	24297251	Unspecified		LINC00858
hsa-mir-6509-5p	MIMAT0025474	NEAT1	283131	CLIP-Seq	24297251	Unspecified		NEAT1
hsa-mir-6509-5p	MIMAT0025474	MALAT1	378938	CLIP-Seq	24297251	Unspecified		MALAT1
hsa-mir-6509-5p	MIMAT0025474	PPP1R12A-AS1	105369865	CLIP-Seq	24297251	Unspecified		PPP1R12A-AS1
hsa-mir-6509-5p	MIMAT0025474	ATP2B1-AS1	338758	CLIP-Seq	24297251	Unspecified		ATP2B1-AS1
hsa-mir-6509-5p	MIMAT0025474	TMPO-AS1	100128191	CLIP-Seq	24297251	Unspecified		TMPO-AS1
hsa-mir-6509-5p	MIMAT0025474	HELLPAR	101101692	CLIP-Seq	24297251	Unspecified		HELLPAR
hsa-mir-6509-5p	MIMAT0025474	LINC00943	100507206	CLIP-Seq	24297251	Unspecified		LINC00943
hsa-mir-6509-5p	MIMAT0025474	LINC00384	102157400	CLIP-Seq	24297251	Unspecified		LINC00384
hsa-mir-6509-5p	MIMAT0025474	N4BP2L2-IT2	116828	CLIP-Seq	24297251	Unspecified		N4BP2L2-IT2
hsa-mir-6509-5p	MIMAT0025474	STARD13-IT1	100874373	CLIP-Seq	24297251	Unspecified		STARD13-IT1
hsa-mir-6509-5p	MIMAT0025474	LINC00452	643365	CLIP-Seq	24297251	Unspecified		LINC00452
hsa-mir-6509-5p	MIMAT0025474	TBC1D3P1-DHX40P1	653645	CLIP-Seq	24297251	Unspecified		TBC1D3P1-DHX40P1
hsa-mir-6509-5p	MIMAT0025474	LINC00909	400657	CLIP-Seq	24297251	Unspecified		LINC00909
hsa-mir-6509-5p	MIMAT0025474	LINC00652	29075	CLIP-Seq	24297251	Unspecified		LINC00652
hsa-mir-6509-5p	MIMAT0025474	GNAS-AS1	149775	CLIP-Seq	24297251	Unspecified		GNAS-AS1
hsa-mir-6509-5p	MIMAT0025474	LINC01311	100652736	CLIP-Seq	24297251	Unspecified		LINC01311
hsa-mir-6509-5p	MIMAT0025474	TUG1	55000	CLIP-Seq	24297251	Unspecified		TUG1
hsa-mir-6509-5p	MIMAT0025474	XIST	7503	CLIP-Seq	24297251	Unspecified		XIST
hsa-mir-6509-5p	MIMAT0025474	LINC00630	100287765	CLIP-Seq	24297251	Unspecified		LINC00630
hsa-mir-663a	MIMAT0003326	LINC01128	643837	CLIP-Seq	24297251	Unspecified		LINC01128
hsa-mir-663a	MIMAT0003326	SNHG3	8420	CLIP-Seq	24297251	Unspecified		SNHG3
hsa-mir-663a	MIMAT0003326	SNHG12	85028	CLIP-Seq	24297251	Unspecified		SNHG12
hsa-mir-663a	MIMAT0003326	SRGAP2C	653464	CLIP-Seq	24297251	Unspecified		SRGAP2C
hsa-mir-663a	MIMAT0003326	RUSC1-AS1	284618	CLIP-Seq	24297251	Unspecified		RUSC1-AS1
hsa-mir-663a	MIMAT0003326	GAS5	60674	CLIP-Seq	24297251	Unspecified		GAS5
hsa-mir-663a	MIMAT0003326	MIR181A1HG	100131234	CLIP-Seq	24297251	Unspecified		MIR181A1HG
hsa-mir-663a	MIMAT0003326	LINC01126	100129726	CLIP-Seq	24297251	Unspecified		LINC01126
hsa-mir-663a	MIMAT0003326	LINC01123	440894	CLIP-Seq	24297251	Unspecified		LINC01123
hsa-mir-663a	MIMAT0003326	LINC01106	151009	CLIP-Seq	24297251	Unspecified		LINC01106
hsa-mir-663a	MIMAT0003326	LINC01963	150967	CLIP-Seq	24297251	Unspecified		LINC01963
hsa-mir-663a	MIMAT0003326	SGO1-AS1	100874028	CLIP-Seq	24297251	Unspecified		SGO1-AS1
hsa-mir-663a	MIMAT0003326	MBNL1-AS1	401093	CLIP-Seq	24297251	Unspecified		MBNL1-AS1
hsa-mir-663a	MIMAT0003326	TERC	7012	CLIP-Seq	24297251	Unspecified		TERC
hsa-mir-663a	MIMAT0003326	WDFY3-AS2	404201	CLIP-Seq	24297251	Unspecified		WDFY3-AS2
hsa-mir-663a	MIMAT0003326	SLC9A3-AS1	100288152	CLIP-Seq	24297251	Unspecified		SLC9A3-AS1
hsa-mir-663a	MIMAT0003326	LINC01962	102577426	CLIP-Seq	24297251	Unspecified		LINC01962
hsa-mir-663a	MIMAT0003326	HCG11	493812	CLIP-Seq	24297251	Unspecified		HCG11
hsa-mir-663a	MIMAT0003326	HOTTIP	100316868	CLIP-Seq	24297251	Unspecified		HOTTIP
hsa-mir-663a	MIMAT0003326	LINC00997	401321	CLIP-Seq	24297251	Unspecified		LINC00997
hsa-mir-663a	MIMAT0003326	LINC00963	100506190	CLIP-Seq	24297251	Unspecified		LINC00963
hsa-mir-663a	MIMAT0003326	C9orf139	401563	CLIP-Seq	24297251	Unspecified		C9orf139
hsa-mir-663a	MIMAT0003326	GATA3-AS1	399717	CLIP-Seq	24297251	Unspecified		GATA3-AS1
hsa-mir-663a	MIMAT0003326	ADIRF-AS1	100133190	CLIP-Seq	24297251	Unspecified		ADIRF-AS1
hsa-mir-663a	MIMAT0003326	NUTM2A-AS1	728190	CLIP-Seq	24297251	Unspecified		NUTM2A-AS1
hsa-mir-663a	MIMAT0003326	ENTPD1-AS1	728558	CLIP-Seq	24297251	Unspecified		ENTPD1-AS1
hsa-mir-663a	MIMAT0003326	KRTAP5-AS1	338651	CLIP-Seq	24297251	Unspecified		KRTAP5-AS1
hsa-mir-663a	MIMAT0003326	NEAT1	283131	CLIP-Seq	24297251	Unspecified		NEAT1
hsa-mir-663a	MIMAT0003326	LINC00167	440072	CLIP-Seq	24297251	Unspecified		LINC00167
hsa-mir-663a	MIMAT0003326	TPT1-AS1	100190939	CLIP-Seq	24297251	Unspecified		TPT1-AS1
hsa-mir-663a	MIMAT0003326	INTS6-AS1	100507398	CLIP-Seq	24297251	Unspecified		INTS6-AS1
hsa-mir-663a	MIMAT0003326	ZFHX2-AS1	109729160	CLIP-Seq	24297251	Unspecified		ZFHX2-AS1
hsa-mir-663a	MIMAT0003326	TPM1-AS	111064646	CLIP-Seq	24297251	Unspecified		TPM1-AS
hsa-mir-663a	MIMAT0003326	ERVK13-1	100507321	CLIP-Seq	24297251	Unspecified		ERVK13-1
hsa-mir-663a	MIMAT0003326	MMP25-AS1	100507419	CLIP-Seq	24297251	Unspecified		MMP25-AS1
hsa-mir-663a	MIMAT0003326	FBXL19-AS1	283932	CLIP-Seq	24297251	Unspecified		FBXL19-AS1
hsa-mir-663a	MIMAT0003326	CRNDE	643911	CLIP-Seq	24297251	Unspecified		CRNDE
hsa-mir-663a	MIMAT0003326	TBX2-AS1	103689912	CLIP-Seq	24297251	Unspecified		TBX2-AS1
hsa-mir-663a	MIMAT0003326	SNHG25	105376843	CLIP-Seq	24297251	Unspecified		SNHG25
hsa-mir-663a	MIMAT0003326	ARHGAP27P1-BPTFP1-KPNA2P3	109286553	CLIP-Seq	24297251	Unspecified		ARHGAP27P1-BPTFP1-KPNA2P3
hsa-mir-663a	MIMAT0003326	LINC00511	400619	CLIP-Seq	24297251	Unspecified		LINC00511
hsa-mir-663a	MIMAT0003326	LINC01842	101928845	CLIP-Seq	24297251	Unspecified		LINC01842
hsa-mir-663a	MIMAT0003326	TMEM147-AS1	100506469	CLIP-Seq	24297251	Unspecified		TMEM147-AS1
hsa-mir-663a	MIMAT0003326	CARD8-AS1	100505812	CLIP-Seq	24297251	Unspecified		CARD8-AS1
hsa-mir-663a	MIMAT0003326	MZF1-AS1	100131691	CLIP-Seq	24297251	Unspecified		MZF1-AS1
hsa-mir-663a	MIMAT0003326	RALY-AS1	101926888	CLIP-Seq	24297251	Unspecified		RALY-AS1
hsa-mir-663a	MIMAT0003326	NORAD	647979	CLIP-Seq	24297251	Unspecified		NORAD
hsa-mir-663a	MIMAT0003326	LINC01547	84536	CLIP-Seq	24297251	Unspecified		LINC01547
hsa-mir-663a	MIMAT0003326	FAM239A	101930105	CLIP-Seq	24297251	Unspecified		FAM239A
hsa-mir-663a	MIMAT0003326	FAM239B	729162	CLIP-Seq	24297251	Unspecified		FAM239B
hsa-mir-663a	MIMAT0003326	XIST	7503	CLIP-Seq	24297251	Unspecified		XIST
hsa-mir-6738-5p	MIMAT0027377	MIR34AHG	106614088	CLIP-Seq	24297251	Unspecified		MIR34AHG
hsa-mir-6738-5p	MIMAT0027377	RUSC1-AS1	284618	CLIP-Seq	24297251	Unspecified		RUSC1-AS1
hsa-mir-6738-5p	MIMAT0027377	LINC02245	400958	CLIP-Seq	24297251	Unspecified		LINC02245
hsa-mir-6738-5p	MIMAT0027377	LINC01391	103344930	CLIP-Seq	24297251	Unspecified		LINC01391
hsa-mir-6738-5p	MIMAT0027377	TERC	7012	CLIP-Seq	24297251	Unspecified		TERC
hsa-mir-6738-5p	MIMAT0027377	MUC20-OT1	111753249	CLIP-Seq	24297251	Unspecified		MUC20-OT1
hsa-mir-6738-5p	MIMAT0027377	LINC01063	101929769	CLIP-Seq	24297251	Unspecified		LINC01063
hsa-mir-6738-5p	MIMAT0027377	DANCR	57291	CLIP-Seq	24297251	Unspecified		DANCR
hsa-mir-6738-5p	MIMAT0027377	PRR7-AS1	340037	CLIP-Seq	24297251	Unspecified		PRR7-AS1
hsa-mir-6738-5p	MIMAT0027377	HCG11	493812	CLIP-Seq	24297251	Unspecified		HCG11
hsa-mir-6738-5p	MIMAT0027377	AGPAT4-IT1	79992	CLIP-Seq	24297251	Unspecified		AGPAT4-IT1
hsa-mir-6738-5p	MIMAT0027377	AZIN1-AS1	100506753	CLIP-Seq	24297251	Unspecified		AZIN1-AS1
hsa-mir-6738-5p	MIMAT0027377	LINC00963	100506190	CLIP-Seq	24297251	Unspecified		LINC00963
hsa-mir-6738-5p	MIMAT0027377	JMJD1C-AS1	84989	CLIP-Seq	24297251	Unspecified		JMJD1C-AS1
hsa-mir-6738-5p	MIMAT0027377	ZMIZ1-AS1	283050	CLIP-Seq	24297251	Unspecified		ZMIZ1-AS1
hsa-mir-6738-5p	MIMAT0027377	KCNQ1OT1	10984	CLIP-Seq	24297251	Unspecified		KCNQ1OT1
hsa-mir-6738-5p	MIMAT0027377	NEAT1	283131	CLIP-Seq	24297251	Unspecified		NEAT1
hsa-mir-6738-5p	MIMAT0027377	MALAT1	378938	CLIP-Seq	24297251	Unspecified		MALAT1
hsa-mir-6738-5p	MIMAT0027377	MIR100HG	399959	CLIP-Seq	24297251	Unspecified		MIR100HG
hsa-mir-6738-5p	MIMAT0027377	MIR200CHG	105369635	CLIP-Seq	24297251	Unspecified		MIR200CHG
hsa-mir-6738-5p	MIMAT0027377	C1RL-AS1	283314	CLIP-Seq	24297251	Unspecified		C1RL-AS1
hsa-mir-6738-5p	MIMAT0027377	DRAIC	145837	CLIP-Seq	24297251	Unspecified		DRAIC
hsa-mir-6738-5p	MIMAT0027377	FBXL19-AS1	283932	CLIP-Seq	24297251	Unspecified		FBXL19-AS1
hsa-mir-6738-5p	MIMAT0027377	SNAI3-AS1	197187	CLIP-Seq	24297251	Unspecified		SNAI3-AS1
hsa-mir-6738-5p	MIMAT0027377	ASB16-AS1	339201	CLIP-Seq	24297251	Unspecified		ASB16-AS1
hsa-mir-6738-5p	MIMAT0027377	TBC1D3P1-DHX40P1	653645	CLIP-Seq	24297251	Unspecified		TBC1D3P1-DHX40P1
hsa-mir-6738-5p	MIMAT0027377	UCA1	652995	CLIP-Seq	24297251	Unspecified		UCA1
hsa-mir-6738-5p	MIMAT0027377	NORAD	647979	CLIP-Seq	24297251	Unspecified		NORAD
hsa-mir-6738-5p	MIMAT0027377	DUXAP8	503637	CLIP-Seq	24297251	Unspecified		DUXAP8
hsa-mir-6738-5p	MIMAT0027377	XIST	7503	CLIP-Seq	24297251	Unspecified		XIST
hsa-mir-6763-5p	MIMAT0027426	LINC01128	643837	CLIP-Seq	24297251	Unspecified		LINC01128
hsa-mir-6763-5p	MIMAT0027426	LINC01725	101927587	CLIP-Seq	24297251	Unspecified		LINC01725
hsa-mir-6763-5p	MIMAT0027426	MIR137HG	400765	CLIP-Seq	24297251	Unspecified		MIR137HG
[truncated: 397 more rows]
